# Supplementary material for: MultiGATE: integrative analysis and regulatory inference in spatial multi-omics data via graph representation learning
Source: Nat Commun. 2025 Oct 24;16:9403. doi: 10.1038/s41467-025-63418-x (PMC12552752; doi:10.1038/s41467-025-63418-x)
Supplement: Supplementary file 4 — Source Data [file 41467_2025_63418_MOESM4_ESM.zip]

Archive with 25 entries (24 files):
- Source Data/
- Source Data/Figure2.h5ad
- __MACOSX/Source Data/._Figure2.h5ad
- Source Data/SupplementaryFig8.h5ad
- __MACOSX/Source Data/._SupplementaryFig8.h5ad
- Source Data/SupplementaryFig9.h5ad
- __MACOSX/Source Data/._SupplementaryFig9.h5ad
- Source Data/.DS_Store
- __MACOSX/Source Data/._.DS_Store
- Source Data/Figure3.h5ad
- __MACOSX/Source Data/._Figure3.h5ad
- Source Data/SupplementaryFig11.csv
- __MACOSX/Source Data/._SupplementaryFig11.csv
- Source Data/Figure4.h5ad
- __MACOSX/Source Data/._Figure4.h5ad
- Source Data/SupplementaryFig12_2.csv
- __MACOSX/Source Data/._SupplementaryFig12_2.csv
- Source Data/SupplementaryFig12_1.csv
- __MACOSX/Source Data/._SupplementaryFig12_1.csv
- Source Data/SupplementaryFig21.csv
- __MACOSX/Source Data/._SupplementaryFig21.csv
- Source Data/SupplementaryFig6.h5ad
- __MACOSX/Source Data/._SupplementaryFig6.h5ad
- Source Data/SupplementaryFig7.h5ad
- __MACOSX/Source Data/._SupplementaryFig7.h5ad
