# Supplementary material for: MultiGATE: integrative analysis and regulatory inference in spatial multi-omics data via graph representation learning
Source: Nat Commun. 2025 Oct 24;16:9403. doi: 10.1038/s41467-025-63418-x (PMC12552752; doi:10.1038/s41467-025-63418-x)
Supplement: Supplementary file 4 — Source Data [file 41467_2025_63418_MOESM4_ESM.zip › Source Data/SupplementaryFig11.csv]

gene	chrom	chromStart	chromEnd	peak	peak_chrom	peak_start	peak_end	score	tissues2	distance	distance_category
A2M	chr12	9067663	9116229	chr12-9115492-9116400	chr12	9115492	9116400	0.19076285	0	47.829	0-150
A2M	chr12	9067663	9116229	chr12-9117970-9118894	chr12	9117970	9118894	0.19076285	0	50.307	0-150
A2M	chr12	9067663	9116229	chr12-9447734-9448649	chr12	9447734	9448649	0.14897594	others	380.071	300-450
A2M	chr12	9067663	9116229	chr12-9283487-9284383	chr12	9283487	9284383	0.14891708	others	215.824	150-300
A2M	chr12	9067663	9116229	chr12-8949434-8950301	chr12	8949434	8950301	0.1488937	others	118.229	0-150
A2M	chr12	9067663	9116229	chr12-9647763-9648625	chr12	9647763	9648625	0.14886576	others	580.1	450-600
A2M	chr12	9067663	9116229	chr12-9330967-9331827	chr12	9330967	9331827	0.07396322	others	263.304	150-300
A2M	chr12	9067663	9116229	chr12-9064332-9065050	chr12	9064332	9065050	0.073923655	others	3.331	0-150
A2M	chr12	9067663	9116229	chr12-9364356-9365260	chr12	9364356	9365260	0.07390637	others	296.693	150-300
ABCA1	chr9	104781001	104928237	chr9-105157009-105157877	chr9	105157009	105157877	0.44408834	brain	376.008	300-450
ABCA1	chr9	104781001	104928237	chr9-105244138-105244997	chr9	105244138	105244997	0.2172414	brain	463.137	450-600
ABCA1	chr9	104781001	104928237	chr9-105117052-105117868	chr9	105117052	105117868	0.13434961	others	336.051	300-450
ABCA1	chr9	104781001	104928237	chr9-104747377-104748186	chr9	104747377	104748186	0.08421479	others	33.624	0-150
ABCA1	chr9	104781001	104928237	chr9-105205868-105206731	chr9	105205868	105206731	0.05663674	others	424.867	300-450
ABCA1	chr9	104781001	104928237	chr9-105447683-105448538	chr9	105447683	105448538	0.056361835	others	666.682	600-750
ABCA1	chr9	104781001	104928237	chr9-104926201-104927103	chr9	104926201	104927103	0.051849898	0	145.2	0-150
ABCA1	chr9	104781001	104928237	chr9-104862979-104863870	chr9	104862979	104863870	0.030954255	brain	81.978	0-150
ABCA1	chr9	104781001	104928237	chr9-104093725-104094552	chr9	104093725	104094552	0.030435389	others	687.276	600-750
ABCA1	chr9	104781001	104928237	chr9-104968056-104968871	chr9	104968056	104968871	0.029548114	brain	187.055	150-300
ABCA1	chr9	104781001	104928237	chr9-104763722-104764537	chr9	104763722	104764537	0.029441467	others	17.279	0-150
ABCA1	chr9	104781001	104928237	chr9-105118881-105119743	chr9	105118881	105119743	0.029351696	others	337.88	300-450
ABCA1	chr9	104781001	104928237	chr9-104868758-104869593	chr9	104868758	104869593	0.02920929	others	87.757	0-150
ABCA1	chr9	104781001	104928237	chr9-105064157-105064988	chr9	105064157	105064988	0.028746597	brain	283.156	150-300
ABCA1	chr9	104781001	104928237	chr9-104991254-104992032	chr9	104991254	104992032	0.028687743	brain	210.253	150-300
ABCA1	chr9	104781001	104928237	chr9-104993335-104994192	chr9	104993335	104994192	0.028563924	brain	212.334	150-300
ABCA4	chr1	93992834	94121132	chr1-93878746-93879587	chr1	93878746	93879587	0.13341965	others	114.088	0-150
ABCA4	chr1	93992834	94121132	chr1-93909156-93909993	chr1	93909156	93909993	0.08744778	others	83.678	0-150
ABCA4	chr1	93992834	94121132	chr1-94417865-94418742	chr1	94417865	94418742	0.08671629	others	425.031	300-450
ABCA4	chr1	93992834	94121132	chr1-94803532-94804380	chr1	94803532	94804380	0.075302124	others	810.698	750-1000
ABCA4	chr1	93992834	94121132	chr1-94801830-94802766	chr1	94801830	94802766	0.07265113	others	808.996	750-1000
ABCA4	chr1	93992834	94121132	chr1-93448798-93449651	chr1	93448798	93449651	0.071517065	others	544.036	450-600
ABCA4	chr1	93992834	94121132	chr1-93447668-93448497	chr1	93447668	93448497	0.071448736	others	545.166	450-600
ABCA4	chr1	93992834	94121132	chr1-93345398-93346249	chr1	93345398	93346249	0.07134151	others	647.436	600-750
ABCA4	chr1	93992834	94121132	chr1-94045405-94046322	chr1	94045405	94046322	0.06761574	others	52.571	0-150
ABCA4	chr1	93992834	94121132	chr1-94044096-94045021	chr1	94044096	94045021	0.061125312	others	51.262	0-150
ABCA4	chr1	93992834	94121132	chr1-94599136-94599991	chr1	94599136	94599991	0.06024109	others	606.302	600-750
ABCA4	chr1	93992834	94121132	chr1-93681411-93682228	chr1	93681411	93682228	0.058962632	others	311.423	300-450
ABCA4	chr1	93992834	94121132	chr1-93680403-93681207	chr1	93680403	93681207	0.057484757	others	312.431	300-450
ABCA4	chr1	93992834	94121132	chr1-93845887-93846709	chr1	93845887	93846709	0.055828616	others	146.947	0-150
ABCA4	chr1	93992834	94121132	chr1-93847231-93847993	chr1	93847231	93847993	0.05481351	others	145.603	0-150
ABCA4	chr1	93992834	94121132	chr1-94237126-94238064	chr1	94237126	94238064	0.054757103	others	244.292	150-300
ABCA4	chr1	93992834	94121132	chr1-94247076-94247912	chr1	94247076	94247912	0.052351523	others	254.242	150-300
ABCA4	chr1	93992834	94121132	chr1-94061250-94062107	chr1	94061250	94062107	0.051885683	others	68.416	0-150
ABCA4	chr1	93992834	94121132	chr1-94541390-94542294	chr1	94541390	94542294	0.051244542	others	548.556	450-600
ABCA5	chr17	69244310	69327244	chr17-68511917-68512717	chr17	68511917	68512717	0.32012504	others	732.393	600-750
ABCA5	chr17	69244310	69327244	chr17-68291479-68292298	chr17	68291479	68292298	0.14060445	others	952.831	750-1000
ABCA5	chr17	69244310	69327244	chr17-67993204-67994023	chr17	67993204	67994023	0.095130116	others	1251.106	>1250
ABCA5	chr17	69244310	69327244	chr17-68462649-68463516	chr17	68462649	68463516	0.0947373	others	781.661	750-1000
ABCA5	chr17	69244310	69327244	chr17-68759552-68760339	chr17	68759552	68760339	0.094454154	others	484.758	450-600
ABCA5	chr17	69244310	69327244	chr17-70167695-70168476	chr17	70167695	70168476	0.094104536	others	923.385	750-1000
ABCA5	chr17	69244310	69327244	chr17-70168983-70169906	chr17	70168983	70169906	0.0940951	others	924.673	750-1000
ABCA5	chr17	69244310	69327244	chr17-67366128-67367000	chr17	67366128	67367000	0.048187472	others	1878.182	>1250
ABCA5	chr17	69244310	69327244	chr17-68101145-68102063	chr17	68101145	68102063	0.047914993	others	1143.165	1000-1250
ABCA5	chr17	69244310	69327244	chr17-69414305-69415129	chr17	69414305	69415129	0.047020633	others	169.995	150-300
ABCA5	chr17	69244310	69327244	chr17-69326789-69327693	chr17	69326789	69327693	0.04687414	brain	82.479	0-150
ABCA5	chr17	69244310	69327244	chr17-68035214-68036048	chr17	68035214	68036048	0.0468393	others	1209.096	1000-1250
ABCA5	chr17	69244310	69327244	chr17-68398693-68399571	chr17	68398693	68399571	0.04682358	others	845.617	750-1000
ABCA5	chr17	69244310	69327244	chr17-69448307-69448993	chr17	69448307	69448993	0.046647187	others	203.997	150-300
ABCA6	chr17	69078701	69141888	chr17-68771631-68772510	chr17	68771631	68772510	0.4143709	others	307.07	300-450
ABCA8	chr17	68867291	68955392	chr17-68511917-68512717	chr17	68511917	68512717	0.5358343	others	355.374	300-450
ABCA8	chr17	68867291	68955392	chr17-68771631-68772510	chr17	68771631	68772510	0.19805564	brain	95.66	0-150
ABCA8	chr17	68867291	68955392	chr17-68457276-68458158	chr17	68457276	68458158	0.19688012	brain	410.015	300-450
ABCA9	chr17	68974487	69061064	chr17-68771631-68772510	chr17	68771631	68772510	0.31478915	others	202.856	150-300
ABCA9	chr17	68974487	69061064	chr17-68759552-68760339	chr17	68759552	68760339	0.31420606	others	214.935	150-300
ABCB1	chr7	87503632	87713323	chr7-87875824-87876751	chr7	87875824	87876751	0.2450702	others	372.192	300-450
ABCB1	chr7	87503632	87713323	chr7-87345057-87345990	chr7	87345057	87345990	0.13058871	others	158.575	150-300
ABCB1	chr7	87503632	87713323	chr7-88219714-88220562	chr7	88219714	88220562	0.12981725	others	716.082	600-750
ABCB1	chr7	87503632	87713323	chr7-87219308-87219982	chr7	87219308	87219982	0.12948324	others	284.324	150-300
ABCB1	chr7	87503632	87713323	chr7-87220109-87220837	chr7	87220109	87220837	0.12934071	others	283.523	150-300
ABCB1	chr7	87503632	87713323	chr7-88218560-88219153	chr7	88218560	88219153	0.12832926	others	714.928	600-750
ABCB1	chr7	87503632	87713323	chr7-87510111-87511044	chr7	87510111	87511044	0.12713261	others	6.479	0-150
ABCB1	chr7	87503632	87713323	chr7-87152119-87153018	chr7	87152119	87153018	0.07519087	others	351.513	300-450
ABCB1	chr7	87503632	87713323	chr7-87600289-87601135	chr7	87600289	87601135	0.06734528	others	96.657	0-150
ABCB1	chr7	87503632	87713323	chr7-87627824-87628687	chr7	87627824	87628687	0.066197924	others	124.192	0-150
ABCC1	chr16	15949576	16143074	chr16-15642728-15643639	chr16	15642728	15643639	0.20433912	others	306.848	300-450
ABCC1	chr16	15949576	16143074	chr16-15649735-15650636	chr16	15649735	15650636	0.19652222	others	299.841	150-300
ABCC1	chr16	15949576	16143074	chr16-17369449-17370247	chr16	17369449	17370247	0.16803056	others	1419.873	>1250
ABCC1	chr16	15949576	16143074	chr16-15672400-15673220	chr16	15672400	15673220	0.16025577	others	277.176	150-300
ABCC1	chr16	15949576	16143074	chr16-15888215-15889065	chr16	15888215	15889065	0.12208042	others	61.361	0-150
ABCC1	chr16	15949576	16143074	chr16-16021713-16022632	chr16	16021713	16022632	0.0938617	others	72.137	0-150
ABCC1	chr16	15949576	16143074	chr16-15949055-15949959	chr16	15949055	15949959	0.09043734	others	0.521	0-150
ABCC1	chr16	15949576	16143074	chr16-15994063-15994913	chr16	15994063	15994913	0.090314776	others	44.487	0-150
ABCC1	chr16	15949576	16143074	chr16-16149951-16150875	chr16	16149951	16150875	0.079484165	others	200.375	150-300
ABCC8	chr11	17392884	17476845	chr11-17479153-17480082	chr11	17479153	17480082	0.1990436	0	86.269	0-150
ABCC8	chr11	17392884	17476845	chr11-17383620-17384515	chr11	17383620	17384515	0.1622089	others	9.264	0-150
ABCC8	chr11	17392884	17476845	chr11-17353120-17354011	chr11	17353120	17354011	0.1567268	others	39.764	0-150
ABCC8	chr11	17392884	17476845	chr11-17527935-17528830	chr11	17527935	17528830	0.14910646	others	135.051	0-150
ABCC8	chr11	17392884	17476845	chr11-17388928-17389794	chr11	17388928	17389794	0.13139561	brain	3.956	0-150
ABCC8	chr11	17392884	17476845	chr11-17386325-17387138	chr11	17386325	17387138	0.109556824	others	6.559	0-150
ABCC8	chr11	17392884	17476845	chr11-17504237-17505104	chr11	17504237	17505104	0.0593218	0	111.353	0-150
ABCC8	chr11	17392884	17476845	chr11-17351441-17352348	chr11	17351441	17352348	0.031794008	0	41.443	0-150
ABCC9	chr12	21797400	21942529	chr12-21774440-21775306	chr12	21774440	21775306	0.31079102	brain	22.96	0-150
ABCC9	chr12	21797400	21942529	chr12-21941052-21941857	chr12	21941052	21941857	0.18525189	0	143.652	0-150
ABCC9	chr12	21797400	21942529	chr12-21501261-21502194	chr12	21501261	21502194	0.17787871	others	296.139	150-300
ABCC9	chr12	21797400	21942529	chr12-21657353-21658156	chr12	21657353	21658156	0.14572744	others	140.047	0-150
ABCC9	chr12	21797400	21942529	chr12-21437378-21438239	chr12	21437378	21438239	0.11763243	others	360.022	300-450
ABCC9	chr12	21797400	21942529	chr12-22046002-22046792	chr12	22046002	22046792	0.11159324	others	248.602	150-300
ABCC9	chr12	21797400	21942529	chr12-22544010-22544813	chr12	22544010	22544813	0.097697645	others	746.61	600-750
ABCC9	chr12	21797400	21942529	chr12-21881578-21882541	chr12	21881578	21882541	0.031700253	0	84.178	0-150
ABCD2	chr12	39550032	39619751	chr12-39442920-39443798	chr12	39442920	39443798	0.456637	brain	107.112	0-150
ABCD2	chr12	39550032	39619751	chr12-40105677-40106495	chr12	40105677	40106495	0.18544015	others	555.645	450-600
ABCD2	chr12	39550032	39619751	chr12-40011044-40011901	chr12	40011044	40011901	0.14954653	others	461.012	450-600
ABCD2	chr12	39550032	39619751	chr12-39619379-39620263	chr12	39619379	39620263	0.13814078	0	69.347	0-150
ABCD2	chr12	39550032	39619751	chr12-38316280-38317177	chr12	38316280	38317177	0.095410176	others	1233.752	1000-1250
ABCD2	chr12	39550032	39619751	chr12-38906378-38907273	chr12	38906378	38907273	0.07903145	others	643.654	600-750
ABCD2	chr12	39550032	39619751	chr12-38905136-38905933	chr12	38905136	38905933	0.078285426	others	644.896	600-750
ABCD2	chr12	39550032	39619751	chr12-40224375-40225305	chr12	40224375	40225305	0.0702514	others	674.343	600-750
ABCE1	chr4	145097931	145129179	chr4-143513125-143514021	chr4	143513125	143514021	0.13310832	others	1584.806	>1250
ABCE1	chr4	145097931	145129179	chr4-145937085-145937751	chr4	145937085	145937751	0.12669213	others	839.154	750-1000
ABCE1	chr4	145097931	145129179	chr4-145936141-145936945	chr4	145936141	145936945	0.12532245	others	838.21	750-1000
ABCE1	chr4	145097931	145129179	chr4-145938412-145939322	chr4	145938412	145939322	0.12050327	others	840.481	750-1000
ABCE1	chr4	145097931	145129179	chr4-145618928-145619839	chr4	145618928	145619839	0.11012182	others	520.997	450-600
ABCE1	chr4	145097931	145129179	chr4-145481482-145482207	chr4	145481482	145482207	0.09898835	others	383.551	300-450
ABCE1	chr4	145097931	145129179	chr4-146175516-146176402	chr4	146175516	146176402	0.097499065	others	1077.585	1000-1250
ABCE1	chr4	145097931	145129179	chr4-145097858-145098683	chr4	145097858	145098683	0.08524358	0	0.073	0-150
ABCE1	chr4	145097931	145129179	chr4-145736204-145737149	chr4	145736204	145737149	0.07120064	others	638.273	600-750
ABCE1	chr4	145097931	145129179	chr4-145732736-145733616	chr4	145732736	145733616	0.07007711	others	634.805	600-750
ABCE1	chr4	145097931	145129179	chr4-143184546-143185402	chr4	143184546	143185402	0.069868065	others	1913.385	>1250
ABCE1	chr4	145097931	145129179	chr4-145179297-145179920	chr4	145179297	145179920	0.04035077	others	81.366	0-150
ABCE1	chr4	145097931	145129179	chr4-144352989-144353878	chr4	144352989	144353878	0.037583884	others	744.942	600-750
ABCE1	chr4	145097931	145129179	chr4-145180248-145181151	chr4	145180248	145181151	0.037581038	others	82.317	0-150
ABCE1	chr4	145097931	145129179	chr4-143558977-143559743	chr4	143558977	143559743	0.036939766	others	1538.954	>1250
ABCE1	chr4	145097931	145129179	chr4-146521828-146522697	chr4	146521828	146522697	0.035364915	others	1423.897	>1250
ABCG2	chr4	88090263	88231322	chr4-88523321-88524186	chr4	88523321	88524186	0.217153	others	433.058	300-450
ABCG2	chr4	88090263	88231322	chr4-88456741-88457414	chr4	88456741	88457414	0.1818161	others	366.478	300-450
ABCG2	chr4	88090263	88231322	chr4-88007273-88008015	chr4	88007273	88008015	0.1313534	others	82.99	0-150
ABCG2	chr4	88090263	88231322	chr4-88591863-88592726	chr4	88591863	88592726	0.09401779	others	501.6	450-600
ABCG2	chr4	88090263	88231322	chr4-88378622-88379529	chr4	88378622	88379529	0.08903655	others	288.359	150-300
ABCG2	chr4	88090263	88231322	chr4-88697361-88698155	chr4	88697361	88698155	0.08839214	others	607.098	600-750
ABCG2	chr4	88090263	88231322	chr4-88284325-88285171	chr4	88284325	88285171	0.08315738	brain	194.062	150-300
ABCG2	chr4	88090263	88231322	chr4-87390945-87391817	chr4	87390945	87391817	0.081652895	others	699.318	600-750
ABCG2	chr4	88090263	88231322	chr4-88818384-88819143	chr4	88818384	88819143	0.078450024	others	728.121	600-750
ABCG2	chr4	88090263	88231322	chr4-88592919-88593691	chr4	88592919	88593691	0.07427356	others	502.656	450-600
ABCG2	chr4	88090263	88231322	chr4-88822932-88823817	chr4	88822932	88823817	0.06993976	others	732.669	600-750
ABCG2	chr4	88090263	88231322	chr4-88158342-88159229	chr4	88158342	88159229	0.032650378	0	68.079	0-150
ABHD18	chr4	127965305	128039711	chr4-128811841-128812679	chr4	128811841	128812679	0.1886102	others	846.536	750-1000
ABHD18	chr4	127965305	128039711	chr4-127964852-127965731	chr4	127964852	127965731	0.18728843	others	0.453	0-150
ABHD18	chr4	127965305	128039711	chr4-127880571-127881363	chr4	127880571	127881363	0.17592184	others	84.734	0-150
ABHD18	chr4	127965305	128039711	chr4-128809305-128810214	chr4	128809305	128810214	0.17224346	others	844.0	750-1000
ABHD18	chr4	127965305	128039711	chr4-128060849-128061713	chr4	128060849	128061713	0.15609588	others	95.544	0-150
ABHD18	chr4	127965305	128039711	chr4-127781782-127782673	chr4	127781782	127782673	0.15568385	others	183.523	150-300
ABHD18	chr4	127965305	128039711	chr4-127783055-127783742	chr4	127783055	127783742	0.14710268	others	182.25	150-300
ABHD6	chr3	58237505	58295693	chr3-58014044-58014908	chr3	58014044	58014908	0.09204166	brain	223.461	150-300
ABHD6	chr3	58237505	58295693	chr3-58484060-58484882	chr3	58484060	58484882	0.09198053	brain	246.555	150-300
ABHD6	chr3	58237505	58295693	chr3-58491501-58492407	chr3	58491501	58492407	0.088516556	brain	253.996	150-300
ABHD6	chr3	58237505	58295693	chr3-57692382-57693320	chr3	57692382	57693320	0.07179025	others	545.123	450-600
ABHD6	chr3	58237505	58295693	chr3-58007989-58008822	chr3	58007989	58008822	0.07147774	brain	229.516	150-300
ABHD6	chr3	58237505	58295693	chr3-58532491-58533397	chr3	58532491	58533397	0.07106242	brain	294.986	150-300
ABHD6	chr3	58237505	58295693	chr3-58237186-58238124	chr3	58237186	58238124	0.06324711	0	0.319	0-150
ABHD6	chr3	58237505	58295693	chr3-58496960-58497863	chr3	58496960	58497863	0.055790085	brain	259.455	150-300
ABHD6	chr3	58237505	58295693	chr3-58433341-58434276	chr3	58433341	58434276	0.05385684	others	195.836	150-300
ABHD6	chr3	58237505	58295693	chr3-58521980-58522850	chr3	58521980	58522850	0.05203694	others	284.475	150-300
ABHD6	chr3	58237505	58295693	chr3-58305875-58306794	chr3	58305875	58306794	0.039944265	brain	68.37	0-150
ABHD6	chr3	58237505	58295693	chr3-56556717-56557583	chr3	56556717	56557583	0.038163546	others	1680.788	>1250
ABHD6	chr3	58237505	58295693	chr3-58577208-58578010	chr3	58577208	58578010	0.037947312	others	339.703	300-450
ABHD6	chr3	58237505	58295693	chr3-58296032-58296964	chr3	58296032	58296964	0.03791601	brain	58.527	0-150
ABHD6	chr3	58237505	58295693	chr3-58187527-58188378	chr3	58187527	58188378	0.036876373	brain	49.978	0-150
ABHD6	chr3	58237505	58295693	chr3-58536905-58537718	chr3	58536905	58537718	0.03684293	others	299.4	150-300
ABHD6	chr3	58237505	58295693	chr3-58585009-58585846	chr3	58585009	58585846	0.03654228	others	347.504	300-450
ABHD6	chr3	58237505	58295693	chr3-58386826-58387574	chr3	58386826	58387574	0.035972834	others	149.321	0-150
ABHD6	chr3	58237505	58295693	chr3-58217110-58218001	chr3	58217110	58218001	0.035352033	brain	20.395	0-150
ABHD6	chr3	58237505	58295693	chr3-58287084-58287930	chr3	58287084	58287930	0.03387486	brain	49.579	0-150
ABHD6	chr3	58237505	58295693	chr3-57943529-57944421	chr3	57943529	57944421	0.033428438	others	293.976	150-300
ABHD6	chr3	58237505	58295693	chr3-58463442-58464247	chr3	58463442	58464247	0.03239936	others	225.937	150-300
ABHD6	chr3	58237505	58295693	chr3-57597072-57597986	chr3	57597072	57597986	0.03224019	others	640.433	600-750
ABHD6	chr3	58237505	58295693	chr3-57755683-57756619	chr3	57755683	57756619	0.03061679	others	481.822	450-600
ABHD6	chr3	58237505	58295693	chr3-58332563-58333244	chr3	58332563	58333244	0.029748188	brain	95.058	0-150
ABHD6	chr3	58237505	58295693	chr3-58177562-58178394	chr3	58177562	58178394	0.027918603	brain	59.943	0-150
ABHD6	chr3	58237505	58295693	chr3-57227340-57228184	chr3	57227340	57228184	0.025503937	others	1010.165	1000-1250
ABHD6	chr3	58237505	58295693	chr3-58101477-58102413	chr3	58101477	58102413	0.011561259	0	136.028	0-150
ABL1	chr9	130713945	130887675	chr9-131046475-131047361	chr9	131046475	131047361	0.13878815	brain	332.53	300-450
ABL1	chr9	130713945	130887675	chr9-130998026-130998917	chr9	130998026	130998917	0.12540309	others	284.081	150-300
ABL1	chr9	130713945	130887675	chr9-130872714-130873561	chr9	130872714	130873561	0.11378005	brain	158.769	150-300
ABL1	chr9	130713945	130887675	chr9-131098949-131099774	chr9	131098949	131099774	0.062245	brain	385.004	300-450
ABL1	chr9	130713945	130887675	chr9-131125086-131125983	chr9	131125086	131125983	0.05247599	others	411.141	300-450
ABL1	chr9	130713945	130887675	chr9-129884192-129884978	chr9	129884192	129884978	0.040686663	others	829.753	750-1000
ABL1	chr9	130713945	130887675	chr9-131373035-131373947	chr9	131373035	131373947	0.039530944	others	659.09	600-750
ABL1	chr9	130713945	130887675	chr9-130129265-130130025	chr9	130129265	130130025	0.03874085	others	584.68	450-600
ABL1	chr9	130713945	130887675	chr9-130042790-130043613	chr9	130042790	130043613	0.038647328	others	671.155	600-750
ABL1	chr9	130713945	130887675	chr9-130128296-130129073	chr9	130128296	130129073	0.038286626	others	585.649	450-600
ABL1	chr9	130713945	130887675	chr9-131116558-131117405	chr9	131116558	131117405	0.038216848	others	402.613	300-450
ABL1	chr9	130713945	130887675	chr9-130242875-130243682	chr9	130242875	130243682	0.03792619	others	471.07	450-600
ABL1	chr9	130713945	130887675	chr9-130053486-130054349	chr9	130053486	130054349	0.03775625	others	660.459	600-750
ABL1	chr9	130713945	130887675	chr9-130578971-130579893	chr9	130578971	130579893	0.030982338	others	134.974	0-150
ABL1	chr9	130713945	130887675	chr9-130693292-130694193	chr9	130693292	130694193	0.030813618	brain	20.653	0-150
ABL1	chr9	130713945	130887675	chr9-132669756-132670498	chr9	132669756	132670498	0.030583631	others	1955.811	>1250
ABL1	chr9	130713945	130887675	chr9-130860397-130861330	chr9	130860397	130861330	0.030486085	brain	146.452	0-150
ABL1	chr9	130713945	130887675	chr9-129783530-129784408	chr9	129783530	129784408	0.029487157	others	930.415	750-1000
ABL1	chr9	130713945	130887675	chr9-130681156-130682043	chr9	130681156	130682043	0.028246235	others	32.789	0-150
ABL1	chr9	130713945	130887675	chr9-130824520-130825382	chr9	130824520	130825382	0.027845182	brain	110.575	0-150
ABL1	chr9	130713945	130887675	chr9-132079364-132080214	chr9	132079364	132080214	0.026886052	others	1365.419	>1250
ABL1	chr9	130713945	130887675	chr9-130834826-130835636	chr9	130834826	130835636	0.025373397	brain	120.881	0-150
ABL1	chr9	130713945	130887675	chr9-131076501-131077377	chr9	131076501	131077377	0.02535782	others	362.556	300-450
ABL1	chr9	130713945	130887675	chr9-130467105-130467956	chr9	130467105	130467956	0.02531032	others	246.84	150-300
ABL1	chr9	130713945	130887675	chr9-131530808-131531682	chr9	131530808	131531682	0.024925774	others	816.863	750-1000
ABL1	chr9	130713945	130887675	chr9-130682253-130682939	chr9	130682253	130682939	0.024807623	others	31.692	0-150
ABL1	chr9	130713945	130887675	chr9-131107573-131108252	chr9	131107573	131108252	0.024090836	others	393.628	300-450
ABL1	chr9	130713945	130887675	chr9-129625866-129626771	chr9	129625866	129626771	0.022931641	others	1088.079	1000-1250
ABL1	chr9	130713945	130887675	chr9-131502733-131503523	chr9	131502733	131503523	0.022440247	others	788.788	750-1000
ABL1	chr9	130713945	130887675	chr9-130191417-130192186	chr9	130191417	130192186	0.022330016	others	522.528	450-600
ABL1	chr9	130713945	130887675	chr9-130712419-130713281	chr9	130712419	130713281	0.020411553	brain	1.526	0-150
ABL1	chr9	130713945	130887675	chr9-129823669-129824454	chr9	129823669	129824454	0.019868298	others	890.276	750-1000
ABL1	chr9	130713945	130887675	chr9-131656260-131657129	chr9	131656260	131657129	0.019508576	others	942.315	750-1000
ACAA1	chr3	38103128	38137242	chr3-38346346-38347270	chr3	38346346	38347270	0.14564657	brain	243.218	150-300
ACAA1	chr3	38103128	38137242	chr3-38479497-38480312	chr3	38479497	38480312	0.109572746	others	376.369	300-450
ACAA1	chr3	38103128	38137242	chr3-38453280-38454171	chr3	38453280	38454171	0.09222139	others	350.152	300-450
ACAA1	chr3	38103128	38137242	chr3-39153212-39154113	chr3	39153212	39154113	0.08140091	others	1050.084	1000-1250
ACAA1	chr3	38103128	38137242	chr3-37860194-37861055	chr3	37860194	37861055	0.07342612	others	242.934	150-300
ACAA1	chr3	38103128	38137242	chr3-38136780-38137694	chr3	38136780	38137694	0.0668382	0	33.652	0-150
ACAA1	chr3	38103128	38137242	chr3-37242831-37243703	chr3	37242831	37243703	0.055373117	others	860.297	750-1000
ACAA1	chr3	38103128	38137242	chr3-37974364-37975296	chr3	37974364	37975296	0.054811433	others	128.764	0-150
ACAA1	chr3	38103128	38137242	chr3-38495904-38496788	chr3	38495904	38496788	0.05470164	others	392.776	300-450
ACAA1	chr3	38103128	38137242	chr3-39383014-39383749	chr3	39383014	39383749	0.054659393	others	1279.886	>1250
ACAA1	chr3	38103128	38137242	chr3-39383886-39384679	chr3	39383886	39384679	0.049384423	others	1280.758	>1250
ACAA1	chr3	38103128	38137242	chr3-37906022-37906925	chr3	37906022	37906925	0.03933738	others	197.106	150-300
ACAA1	chr3	38103128	38137242	chr3-38164809-38165614	chr3	38164809	38165614	0.038242497	brain	61.681	0-150
ACAA1	chr3	38103128	38137242	chr3-38024622-38025410	chr3	38024622	38025410	0.03809271	brain	78.506	0-150
ACAA1	chr3	38103128	38137242	chr3-38029228-38030027	chr3	38029228	38030027	0.037240278	others	73.9	0-150
ACAA1	chr3	38103128	38137242	chr3-37993849-37994733	chr3	37993849	37994733	0.03623624	others	109.279	0-150
ACAA1	chr3	38103128	38137242	chr3-39051524-39052423	chr3	39051524	39052423	0.035533465	others	948.396	750-1000
ACAA1	chr3	38103128	38137242	chr3-39417163-39418069	chr3	39417163	39418069	0.03333847	others	1314.035	>1250
ACAA1	chr3	38103128	38137242	chr3-39406281-39407152	chr3	39406281	39407152	0.030969867	others	1303.153	>1250
ACAA1	chr3	38103128	38137242	chr3-39180422-39181297	chr3	39180422	39181297	0.030193223	others	1077.294	1000-1250
ACAA1	chr3	38103128	38137242	chr3-37998648-37999496	chr3	37998648	37999496	0.03015312	others	104.48	0-150
ACAA1	chr3	38103128	38137242	chr3-38038810-38039656	chr3	38038810	38039656	0.030109992	others	64.318	0-150
ACAA1	chr3	38103128	38137242	chr3-39177642-39178527	chr3	39177642	39178527	0.029635048	others	1074.514	1000-1250
ACAA1	chr3	38103128	38137242	chr3-38095399-38096310	chr3	38095399	38096310	0.029605335	others	7.729	0-150
ACAA1	chr3	38103128	38137242	chr3-36992866-36993748	chr3	36992866	36993748	0.027782874	others	1110.262	1000-1250
ACADM	chr1	75724346	75787575	chr1-74732681-74733589	chr1	74732681	74733589	0.22297163	others	991.665	750-1000
ACADM	chr1	75724346	75787575	chr1-76074323-76075177	chr1	76074323	76075177	0.18115187	others	349.977	300-450
ACADM	chr1	75724346	75787575	chr1-76153940-76154786	chr1	76153940	76154786	0.13588344	others	429.594	300-450
ACADM	chr1	75724346	75787575	chr1-75616725-75617559	chr1	75616725	75617559	0.12345361	others	107.621	0-150
ACADM	chr1	75724346	75787575	chr1-75785707-75786633	chr1	75785707	75786633	0.121396646	brain	61.361	0-150
ACADM	chr1	75724346	75787575	chr1-77683156-77684002	chr1	77683156	77684002	0.11177909	others	1958.81	>1250
ACADM	chr1	75724346	75787575	chr1-75724161-75725065	chr1	75724161	75725065	0.10545261	others	0.185	0-150
ACADM	chr1	75724346	75787575	chr1-75614415-75615310	chr1	75614415	75615310	0.093169585	others	109.931	0-150
ACADM	chr1	75724346	75787575	chr1-77682169-77683006	chr1	77682169	77683006	0.0914064	others	1957.823	>1250
ACAP2	chr3	195274735	195443078	chr3-195270890-195271621	chr3	195270890	195271621	0.33563232	brain	3.845	0-150
ACAP2	chr3	195274735	195443078	chr3-194671960-194672854	chr3	194671960	194672854	0.29378378	brain	602.775	600-750
ACAP2	chr3	195274735	195443078	chr3-195150228-195151153	chr3	195150228	195151153	0.1255717	others	124.507	0-150
ACAP2	chr3	195274735	195443078	chr3-195259757-195260606	chr3	195259757	195260606	0.083749846	others	14.978	0-150
ACAP2	chr3	195274735	195443078	chr3-194583587-194584464	chr3	194583587	194584464	0.083683535	others	691.148	600-750
ACAP2	chr3	195274735	195443078	chr3-194685483-194686385	chr3	194685483	194686385	0.0836229	others	589.252	450-600
ACAP2	chr3	195274735	195443078	chr3-195914681-195915499	chr3	195914681	195915499	0.042172745	others	639.946	600-750
ACAP2	chr3	195274735	195443078	chr3-195892448-195893317	chr3	195892448	195893317	0.04181107	others	617.713	600-750
ACAP2	chr3	195274735	195443078	chr3-195355906-195356758	chr3	195355906	195356758	0.04159151	others	81.171	0-150
ACAP2	chr3	195274735	195443078	chr3-195542902-195543776	chr3	195542902	195543776	0.04157895	brain	268.167	150-300
ACAP3	chr1	1292375	1309609	chr1-1019200-1020029	chr1	1019200	1020029	0.16124171	brain	273.175	150-300
ACAP3	chr1	1292375	1309609	chr1-999906-1000674	chr1	999906	1000674	0.101963684	others	292.469	150-300
ACAP3	chr1	1292375	1309609	chr1-1059161-1059958	chr1	1059161	1059958	0.085187525	others	233.214	150-300
ACAP3	chr1	1292375	1309609	chr1-958900-959807	chr1	958900	959807	0.07714796	others	333.475	300-450
ACAP3	chr1	1292375	1309609	chr1-1158055-1158931	chr1	1158055	1158931	0.07137554	brain	134.32	0-150
ACAP3	chr1	1292375	1309609	chr1-1063795-1064603	chr1	1063795	1064603	0.06979967	others	228.58	150-300
ACAP3	chr1	1292375	1309609	chr1-1115853-1116736	chr1	1115853	1116736	0.06424078	others	176.522	150-300
ACAP3	chr1	1292375	1309609	chr1-1157190-1157915	chr1	1157190	1157915	0.06406967	brain	135.185	0-150
ACAP3	chr1	1292375	1309609	chr1-1511475-1512349	chr1	1511475	1512349	0.060811054	others	219.1	150-300
ACAP3	chr1	1292375	1309609	chr1-1121806-1122632	chr1	1121806	1122632	0.056522068	others	170.569	150-300
ACAP3	chr1	1292375	1309609	chr1-1004952-1005839	chr1	1004952	1005839	0.050559886	others	287.423	150-300
ACAP3	chr1	1292375	1309609	chr1-1574403-1575306	chr1	1574403	1575306	0.04214931	others	282.028	150-300
ACAP3	chr1	1292375	1309609	chr1-1615149-1615898	chr1	1615149	1615898	0.034831494	others	322.774	300-450
ACAP3	chr1	1292375	1309609	chr1-1471231-1472137	chr1	1471231	1472137	0.033813514	others	178.856	150-300
ACAP3	chr1	1292375	1309609	chr1-1040409-1041267	chr1	1040409	1041267	0.033812556	others	251.966	150-300
ACAP3	chr1	1292375	1309609	chr1-778315-779209	chr1	778315	779209	0.026454553	others	514.06	450-600
ACAP3	chr1	1292375	1309609	chr1-1307809-1308677	chr1	1307809	1308677	0.025880396	0	15.434	0-150
ACAP3	chr1	1292375	1309609	chr1-1079444-1080388	chr1	1079444	1080388	0.024956988	others	212.931	150-300
ACAP3	chr1	1292375	1309609	chr1-1692518-1693364	chr1	1692518	1693364	0.024746384	others	400.143	300-450
ACAP3	chr1	1292375	1309609	chr1-1280868-1281738	chr1	1280868	1281738	0.017248161	brain	11.507	0-150
ACAP3	chr1	1292375	1309609	chr1-1182600-1183455	chr1	1182600	1183455	0.0147361485	others	109.775	0-150
ACAP3	chr1	1292375	1309609	chr1-1435178-1436069	chr1	1435178	1436069	0.014701644	others	142.803	0-150
ACAP3	chr1	1292375	1309609	chr1-1231565-1232471	chr1	1231565	1232471	0.014391627	others	60.81	0-150
ACAP3	chr1	1292375	1309609	chr1-1349047-1349994	chr1	1349047	1349994	0.014214194	others	56.672	0-150
ACAP3	chr1	1292375	1309609	chr1-1908703-1909573	chr1	1908703	1909573	0.014005514	others	616.328	600-750
ACAP3	chr1	1292375	1309609	chr1-1185008-1185889	chr1	1185008	1185889	0.013595999	others	107.367	0-150
ACAP3	chr1	1292375	1309609	chr1-1425510-1426435	chr1	1425510	1426435	0.013575699	brain	133.135	0-150
ACAP3	chr1	1292375	1309609	chr1-1594256-1595160	chr1	1594256	1595160	0.013563393	others	301.881	300-450
ACAP3	chr1	1292375	1309609	chr1-1374935-1375851	chr1	1374935	1375851	0.0135448035	brain	82.56	0-150
ACAP3	chr1	1292375	1309609	chr1-1273551-1274462	chr1	1273551	1274462	0.013495171	brain	18.824	0-150
ACAP3	chr1	1292375	1309609	chr1-1406920-1407796	chr1	1406920	1407796	0.013276751	others	114.545	0-150
ACAP3	chr1	1292375	1309609	chr1-1399099-1399984	chr1	1399099	1399984	0.012901621	others	106.724	0-150
ACAP3	chr1	1292375	1309609	chr1-1324350-1325288	chr1	1324350	1325288	0.012585271	brain	31.975	0-150
ACAP3	chr1	1292375	1309609	chr1-1173492-1174276	chr1	1173492	1174276	0.012527895	others	118.883	0-150
ACAP3	chr1	1292375	1309609	chr1-1777865-1778719	chr1	1777865	1778719	0.011725234	others	485.49	450-600
ACAT1	chr11	108121515	108147776	chr11-108647815-108648558	chr11	108647815	108648558	0.22004281	brain	526.3	450-600
ACAT1	chr11	108121515	108147776	chr11-108664549-108665451	chr11	108664549	108665451	0.2164966	brain	543.034	450-600
ACAT1	chr11	108121515	108147776	chr11-108498136-108498800	chr11	108498136	108498800	0.16042957	others	376.621	300-450
ACAT1	chr11	108121515	108147776	chr11-108497313-108498019	chr11	108497313	108498019	0.15606219	others	375.798	300-450
ACAT1	chr11	108121515	108147776	chr11-108467057-108467952	chr11	108467057	108467952	0.11572724	brain	345.542	300-450
ACAT1	chr11	108121515	108147776	chr11-108593359-108594076	chr11	108593359	108594076	0.11334137	others	471.844	450-600
ACAT1	chr11	108121515	108147776	chr11-107840136-107840955	chr11	107840136	107840955	0.07709361	others	281.379	150-300
ACAT1	chr11	108121515	108147776	chr11-108121127-108121978	chr11	108121127	108121978	0.052196965	0	0.388	0-150
ACAT1	chr11	108121515	108147776	chr11-107565040-107565967	chr11	107565040	107565967	0.04109634	others	556.475	450-600
ACAT1	chr11	108121515	108147776	chr11-107927887-107928806	chr11	107927887	107928806	0.040984325	others	193.628	150-300
ACAT1	chr11	108121515	108147776	chr11-108115502-108116285	chr11	108115502	108116285	0.025296297	0	6.013	0-150
ACAT1	chr11	108121515	108147776	chr11-110093586-110093945	chr11	110093586	110093945	0.023666754	others	1972.071	>1250
ACAT1	chr11	108121515	108147776	chr11-108008661-108009374	chr11	108008661	108009374	0.022765936	others	112.854	0-150
ACAT1	chr11	108121515	108147776	chr11-108222461-108223361	chr11	108222461	108223361	0.022171585	brain	100.946	0-150
ACAT1	chr11	108121515	108147776	chr11-107457385-107458283	chr11	107457385	107458283	0.021083169	others	664.13	600-750
ACAT1	chr11	108121515	108147776	chr11-110092650-110093465	chr11	110092650	110093465	0.021036923	others	1971.135	>1250
ACBD5	chr10	27195213	27242130	chr10-26697159-26698031	chr10	26697159	26698031	0.20111658	brain	498.054	450-600
ACBD5	chr10	27195213	27242130	chr10-26860622-26861426	chr10	26860622	26861426	0.1651474	others	334.591	300-450
ACBD5	chr10	27195213	27242130	chr10-28533663-28534419	chr10	28533663	28534419	0.14839236	others	1338.45	>1250
ACBD5	chr10	27195213	27242130	chr10-27503900-27504756	chr10	27503900	27504756	0.13161592	brain	308.687	300-450
ACBD5	chr10	27195213	27242130	chr10-28532282-28533211	chr10	28532282	28533211	0.12839867	others	1337.069	>1250
ACBD5	chr10	27195213	27242130	chr10-27242940-27243629	chr10	27242940	27243629	0.06945413	0	47.727	0-150
ACBD5	chr10	27195213	27242130	chr10-27742036-27742851	chr10	27742036	27742851	0.05832255	others	546.823	450-600
ACBD5	chr10	27195213	27242130	chr10-27240226-27241105	chr10	27240226	27241105	0.05524833	0	45.013	0-150
ACBD5	chr10	27195213	27242130	chr10-27100027-27100910	chr10	27100027	27100910	0.03605757	brain	95.186	0-150
ACBD5	chr10	27195213	27242130	chr10-27153745-27154506	chr10	27153745	27154506	0.035806462	brain	41.468	0-150
ACBD5	chr10	27195213	27242130	chr10-27319645-27320554	chr10	27319645	27320554	0.034741405	others	124.432	0-150
ACBD5	chr10	27195213	27242130	chr10-26621918-26623013	chr10	26621918	26623013	0.03244125	others	573.295	450-600
ACBD5	chr10	27195213	27242130	chr10-28302637-28303503	chr10	28302637	28303503	0.032101825	others	1107.424	1000-1250
ACBD5	chr10	27195213	27242130	chr10-26936582-26937438	chr10	26936582	26937438	0.03119172	others	258.631	150-300
ACBD5	chr10	27195213	27242130	chr10-27354356-27355181	chr10	27354356	27355181	0.030997857	others	159.143	150-300
ACBD5	chr10	27195213	27242130	chr10-27154923-27155747	chr10	27154923	27155747	0.03051645	brain	40.29	0-150
ACBD5	chr10	27195213	27242130	chr10-26939242-26940182	chr10	26939242	26940182	0.030230952	others	255.971	150-300
ACBD5	chr10	27195213	27242130	chr10-27258683-27259618	chr10	27258683	27259618	0.02979284	others	63.47	0-150
ACBD5	chr10	27195213	27242130	chr10-28676929-28677846	chr10	28676929	28677846	0.027212262	others	1481.716	>1250
ACBD6	chr1	180269652	180502954	chr1-181152725-181153623	chr1	181152725	181153623	0.12756284	others	883.073	750-1000
ACBD6	chr1	180269652	180502954	chr1-181088211-181089088	chr1	181088211	181089088	0.12646812	others	818.559	750-1000
ACBD6	chr1	180269652	180502954	chr1-181142160-181143055	chr1	181142160	181143055	0.112130515	brain	872.508	750-1000
ACBD6	chr1	180269652	180502954	chr1-181104984-181105840	chr1	181104984	181105840	0.10977124	others	835.332	750-1000
ACBD6	chr1	180269652	180502954	chr1-181022459-181023347	chr1	181022459	181023347	0.10879862	others	752.807	750-1000
ACBD6	chr1	180269652	180502954	chr1-179882043-179882841	chr1	179882043	179882841	0.0938849	others	387.609	300-450
ACBD6	chr1	180269652	180502954	chr1-181166310-181167093	chr1	181166310	181167093	0.07920415	others	896.658	750-1000
ACBD6	chr1	180269652	180502954	chr1-180154325-180155229	chr1	180154325	180155229	0.06398832	others	115.327	0-150
ACBD6	chr1	180269652	180502954	chr1-180187923-180188798	chr1	180187923	180188798	0.06391635	others	81.729	0-150
ACBD6	chr1	180269652	180502954	chr1-181423185-181423986	chr1	181423185	181423986	0.047762696	others	1153.533	1000-1250
ACBD6	chr1	180269652	180502954	chr1-179954330-179955219	chr1	179954330	179955219	0.047755565	brain	315.322	300-450
ACBD6	chr1	180269652	180502954	chr1-180953805-180954684	chr1	180953805	180954684	0.04765554	others	684.153	600-750
ACBD6	chr1	180269652	180502954	chr1-180912546-180913397	chr1	180912546	180913397	0.047567062	others	642.894	600-750
ACBD6	chr1	180269652	180502954	chr1-179877424-179878317	chr1	179877424	179878317	0.031834316	others	392.228	300-450
ACBD6	chr1	180269652	180502954	chr1-180182394-180183206	chr1	180182394	180183206	0.03173177	others	87.258	0-150
ACBD6	chr1	180269652	180502954	chr1-179365498-179366433	chr1	179365498	179366433	0.031675868	others	904.154	750-1000
ACBD6	chr1	180269652	180502954	chr1-179081665-179082505	chr1	179081665	179082505	0.016051045	others	1187.987	1000-1250
ACBD6	chr1	180269652	180502954	chr1-182029363-182030305	chr1	182029363	182030305	0.015617234	others	1759.711	>1250
ACBD6	chr1	180269652	180502954	chr1-179025564-179026426	chr1	179025564	179026426	0.01557029	others	1244.088	1000-1250
ACBD6	chr1	180269652	180502954	chr1-180173807-180174669	chr1	180173807	180174669	0.015450532	others	95.845	0-150
ACBD6	chr1	180269652	180502954	chr1-181189618-181190448	chr1	181189618	181190448	0.015441757	others	919.966	750-1000
ACBD6	chr1	180269652	180502954	chr1-180631641-180632455	chr1	180631641	180632455	0.015364426	others	361.989	300-450
ACBD6	chr1	180269652	180502954	chr1-179814551-179815385	chr1	179814551	179815385	0.015256578	others	455.101	450-600
ACO1	chr9	32384602	32454769	chr9-32552036-32552901	chr9	32552036	32552901	0.28740928	brain	167.434	150-300
ACO1	chr9	32384602	32454769	chr9-32550499-32551360	chr9	32550499	32551360	0.21530642	brain	165.897	150-300
ACO1	chr9	32384602	32454769	chr9-32572718-32573511	chr9	32572718	32573511	0.20708662	brain	188.116	150-300
ACO1	chr9	32384602	32454769	chr9-33001189-33002079	chr9	33001189	33002079	0.19937995	brain	616.587	600-750
ACO1	chr9	32384602	32454769	chr9-32384211-32385087	chr9	32384211	32385087	0.0723189	0	0.391	0-150
ACO1	chr9	32384602	32454769	chr9-33024824-33025631	chr9	33024824	33025631	0.06005338	others	640.222	600-750
ACO1	chr9	32384602	32454769	chr9-32379156-32379978	chr9	32379156	32379978	0.05048543	0	5.446	0-150
ACO1	chr9	32384602	32454769	chr9-33076237-33077159	chr9	33076237	33077159	0.045566462	others	691.635	600-750
ACO1	chr9	32384602	32454769	chr9-32524403-32525324	chr9	32524403	32525324	0.039060455	brain	139.801	0-150
ACO1	chr9	32384602	32454769	chr9-32525866-32526797	chr9	32525866	32526797	0.038125057	brain	141.264	0-150
ACO1	chr9	32384602	32454769	chr9-32378198-32378827	chr9	32378198	32378827	0.0354112	0	6.404	0-150
ACO1	chr9	32384602	32454769	chr9-33290036-33290913	chr9	33290036	33290913	0.032612216	others	905.434	750-1000
ACO1	chr9	32384602	32454769	chr9-33166903-33167758	chr9	33166903	33167758	0.0300025	others	782.301	750-1000
ACO2	chr22	41469124	41528989	chr22-41620664-41621542	chr22	41620664	41621542	0.11849739	others	151.54	150-300
ACO2	chr22	41469124	41528989	chr22-41285881-41286779	chr22	41285881	41286779	0.10217302	others	183.243	150-300
ACO2	chr22	41469124	41528989	chr22-41302124-41302703	chr22	41302124	41302703	0.07906419	others	167.0	150-300
ACO2	chr22	41469124	41528989	chr22-41301204-41301993	chr22	41301204	41301993	0.07885092	others	167.92	150-300
ACO2	chr22	41469124	41528989	chr22-41468467-41469409	chr22	41468467	41469409	0.07025402	0	0.657	0-150
ACO2	chr22	41469124	41528989	chr22-41688356-41689195	chr22	41688356	41689195	0.05845477	others	219.232	150-300
ACO2	chr22	41469124	41528989	chr22-41538399-41539158	chr22	41538399	41539158	0.04637522	others	69.275	0-150
ACO2	chr22	41469124	41528989	chr22-41666439-41667296	chr22	41666439	41667296	0.045707777	others	197.315	150-300
ACO2	chr22	41469124	41528989	chr22-41413501-41414404	chr22	41413501	41414404	0.04303613	brain	55.623	0-150
ACO2	chr22	41469124	41528989	chr22-40950983-40951737	chr22	40950983	40951737	0.04175345	others	518.141	450-600
ACO2	chr22	41469124	41528989	chr22-41444002-41444904	chr22	41444002	41444904	0.041666675	brain	25.122	0-150
ACO2	chr22	41469124	41528989	chr22-41508452-41509351	chr22	41508452	41509351	0.041446123	brain	39.328	0-150
ACO2	chr22	41469124	41528989	chr22-41403591-41404500	chr22	41403591	41404500	0.038104203	brain	65.533	0-150
ACO2	chr22	41469124	41528989	chr22-41479508-41480415	chr22	41479508	41480415	0.037979767	0	10.384	0-150
ACO2	chr22	41469124	41528989	chr22-41596920-41597829	chr22	41596920	41597829	0.037844878	others	127.796	0-150
ACO2	chr22	41469124	41528989	chr22-41417758-41418643	chr22	41417758	41418643	0.037786026	others	51.366	0-150
ACO2	chr22	41469124	41528989	chr22-41589517-41590394	chr22	41589517	41590394	0.037111964	others	120.393	0-150
ACO2	chr22	41469124	41528989	chr22-41544133-41544920	chr22	41544133	41544920	0.036232658	others	75.009	0-150
ACO2	chr22	41469124	41528989	chr22-41401742-41402650	chr22	41401742	41402650	0.035170358	brain	67.382	0-150
ACO2	chr22	41469124	41528989	chr22-41381308-41382153	chr22	41381308	41382153	0.034783915	others	87.816	0-150
ACO2	chr22	41469124	41528989	chr22-41448090-41448956	chr22	41448090	41448956	0.03433922	brain	21.034	0-150
ACO2	chr22	41469124	41528989	chr22-40856313-40857192	chr22	40856313	40857192	0.033785462	others	612.811	600-750
ACO2	chr22	41469124	41528989	chr22-41832502-41833392	chr22	41832502	41833392	0.033534512	others	363.378	300-450
ACO2	chr22	41469124	41528989	chr22-42614554-42615142	chr22	42614554	42615142	0.033233613	others	1145.43	1000-1250
ACO2	chr22	41469124	41528989	chr22-41941029-41941902	chr22	41941029	41941902	0.03164454	others	471.905	450-600
ACO2	chr22	41469124	41528989	chr22-41429204-41430143	chr22	41429204	41430143	0.017778382	0	39.92	0-150
ACO2	chr22	41469124	41528989	chr22-41326693-41327619	chr22	41326693	41327619	0.0136547545	0	142.431	0-150
ACO2	chr22	41469124	41528989	chr22-41436225-41437171	chr22	41436225	41437171	0.01142981	0	32.899	0-150
ACO2	chr22	41469124	41528989	chr22-41557151-41558046	chr22	41557151	41558046	0.009966788	0	88.027	0-150
ACO2	chr22	41469124	41528989	chr22-41366980-41367855	chr22	41366980	41367855	0.008126703	0	102.144	0-150
ACO2	chr22	41469124	41528989	chr22-41568544-41569403	chr22	41568544	41569403	0.004407007	0	99.42	0-150
ACOT7	chr1	6264268	6394391	chr1-6235537-6236452	chr1	6235537	6236452	0.17837836	brain	28.731	0-150
ACOT7	chr1	6264268	6394391	chr1-6199179-6200105	chr1	6199179	6200105	0.13622636	brain	65.089	0-150
ACOT7	chr1	6264268	6394391	chr1-6554057-6554947	chr1	6554057	6554947	0.11867331	brain	289.789	150-300
ACOT7	chr1	6264268	6394391	chr1-6579517-6580431	chr1	6579517	6580431	0.08584955	others	315.249	300-450
ACOT7	chr1	6264268	6394391	chr1-6613059-6613904	chr1	6613059	6613904	0.08507848	others	348.791	300-450
ACOT7	chr1	6264268	6394391	chr1-6701456-6702377	chr1	6701456	6702377	0.061128695	others	437.188	300-450
ACOT7	chr1	6264268	6394391	chr1-5991991-5992861	chr1	5991991	5992861	0.057864323	others	272.277	150-300
ACOT7	chr1	6264268	6394391	chr1-6586906-6587805	chr1	6586906	6587805	0.050826617	others	322.638	300-450
ACOT7	chr1	6264268	6394391	chr1-6437866-6438692	chr1	6437866	6438692	0.045672856	brain	173.598	150-300
ACOT7	chr1	6264268	6394391	chr1-6291661-6292420	chr1	6291661	6292420	0.04232295	others	27.393	0-150
ACOT7	chr1	6264268	6394391	chr1-6436815-6437708	chr1	6436815	6437708	0.042269256	brain	172.547	150-300
ACOT7	chr1	6264268	6394391	chr1-6624802-6625643	chr1	6624802	6625643	0.040248502	others	360.534	300-450
ACOT7	chr1	6264268	6394391	chr1-6501980-6502883	chr1	6501980	6502883	0.040045027	others	237.712	150-300
ACOT7	chr1	6264268	6394391	chr1-6244772-6245694	chr1	6244772	6245694	0.039800923	brain	19.496	0-150
ACOT7	chr1	6264268	6394391	chr1-6486213-6487097	chr1	6486213	6487097	0.037189692	others	221.945	150-300
ACOT7	chr1	6264268	6394391	chr1-5975018-5975903	chr1	5975018	5975903	0.03697315	others	289.25	150-300
ACOT7	chr1	6264268	6394391	chr1-6393140-6394015	chr1	6393140	6394015	0.036314365	brain	128.872	0-150
ACOT7	chr1	6264268	6394391	chr1-6519712-6520617	chr1	6519712	6520617	0.03628358	others	255.444	150-300
ACOT7	chr1	6264268	6394391	chr1-6367030-6367870	chr1	6367030	6367870	0.035576817	brain	102.762	0-150
ACOT7	chr1	6264268	6394391	chr1-6603854-6604712	chr1	6603854	6604712	0.033341985	others	339.586	300-450
ACOT7	chr1	6264268	6394391	chr1-6602560-6603423	chr1	6602560	6603423	0.0331959	others	338.292	300-450
ACOT7	chr1	6264268	6394391	chr1-6475274-6476159	chr1	6475274	6476159	0.033143774	others	211.006	150-300
ACP1	chr2	264139	278283	chr2-676563-677450	chr2	676563	677450	0.38117433	others	412.424	300-450
ACP1	chr2	264139	278283	chr2-46284-46862	chr2	46284	46862	0.24417348	others	217.855	150-300
ACP1	chr2	264139	278283	chr2-46964-47417	chr2	46964	47417	0.2308851	others	217.175	150-300
ACP1	chr2	264139	278283	chr2-636479-637343	chr2	636479	637343	0.13350195	others	372.34	300-450
ACP1	chr2	264139	278283	chr2-264500-265347	chr2	264500	265347	0.10726133	0	0.361	0-150
ACP1	chr2	264139	278283	chr2-289735-290528	chr2	289735	290528	0.06440199	brain	25.596	0-150
ACP1	chr2	264139	278283	chr2-1720621-1721459	chr2	1720621	1721459	0.057197366	others	1456.482	>1250
ACP1	chr2	264139	278283	chr2-213981-214899	chr2	213981	214899	0.05433264	others	50.158	0-150
ACSL1	chr4	184755594	184826818	chr4-185004830-185005637	chr4	185004830	185005637	0.09901072	brain	249.236	150-300
ACSL1	chr4	184755594	184826818	chr4-185203604-185204467	chr4	185203604	185204467	0.08455053	others	448.01	300-450
ACSL1	chr4	184755594	184826818	chr4-184263777-184264609	chr4	184263777	184264609	0.07520009	others	491.817	450-600
ACSL1	chr4	184755594	184826818	chr4-185133770-185134538	chr4	185133770	185134538	0.07208805	others	378.176	300-450
ACSL1	chr4	184755594	184826818	chr4-185142763-185143682	chr4	185142763	185143682	0.07115319	brain	387.169	300-450
ACSL1	chr4	184755594	184826818	chr4-184649094-184649978	chr4	184649094	184649978	0.0703332	brain	106.5	0-150
ACSL1	chr4	184755594	184826818	chr4-185396074-185396944	chr4	185396074	185396944	0.05920511	others	640.48	600-750
ACSL1	chr4	184755594	184826818	chr4-185209134-185210021	chr4	185209134	185210021	0.05841428	others	453.54	450-600
ACSL1	chr4	184755594	184826818	chr4-184343445-184344351	chr4	184343445	184344351	0.05790625	others	412.149	300-450
ACSL1	chr4	184755594	184826818	chr4-184537947-184538324	chr4	184537947	184538324	0.05723452	others	217.647	150-300
ACSL1	chr4	184755594	184826818	chr4-185210338-185211103	chr4	185210338	185211103	0.056612346	others	454.744	450-600
ACSL1	chr4	184755594	184826818	chr4-183504170-183505115	chr4	183504170	183505115	0.055986058	others	1251.424	>1250
ACSL1	chr4	184755594	184826818	chr4-185304577-185305428	chr4	185304577	185305428	0.05565097	others	548.983	450-600
ACSL1	chr4	184755594	184826818	chr4-183505744-183506631	chr4	183505744	183506631	0.055054184	others	1249.85	1000-1250
ACSL1	chr4	184755594	184826818	chr4-184537366-184537856	chr4	184537366	184537856	0.05498378	others	218.228	150-300
ACSL1	chr4	184755594	184826818	chr4-184267639-184268509	chr4	184267639	184268509	0.054758783	others	487.955	450-600
ACSL1	chr4	184755594	184826818	chr4-185425490-185426391	chr4	185425490	185426391	0.043672264	others	669.896	600-750
ACSL1	chr4	184755594	184826818	chr4-183398294-183399161	chr4	183398294	183399161	0.03504282	others	1357.3	>1250
ACSL1	chr4	184755594	184826818	chr4-184814797-184815710	chr4	184814797	184815710	0.034902018	brain	59.203	0-150
ACSL1	chr4	184755594	184826818	chr4-184472825-184473660	chr4	184472825	184473660	0.03441696	others	282.769	150-300
ACSL1	chr4	184755594	184826818	chr4-184808197-184809058	chr4	184808197	184809058	0.03198134	brain	52.603	0-150
ACSL1	chr4	184755594	184826818	chr4-184825564-184826393	chr4	184825564	184826393	0.030640515	brain	69.97	0-150
ACSL1	chr4	184755594	184826818	chr4-184733754-184734649	chr4	184733754	184734649	0.028949529	brain	21.84	0-150
ACSL1	chr4	184755594	184826818	chr4-183658791-183659701	chr4	183658791	183659701	0.02870993	others	1096.803	1000-1250
ACTN2	chr1	236686453	236764631	chr1-235866617-235867526	chr1	235866617	235867526	0.22432849	others	819.836	750-1000
ACTN2	chr1	236686453	236764631	chr1-236604198-236605066	chr1	236604198	236605066	0.20491458	brain	82.255	0-150
ACTN2	chr1	236686453	236764631	chr1-236794832-236795687	chr1	236794832	236795687	0.17518303	brain	108.379	0-150
ACTN2	chr1	236686453	236764631	chr1-237041767-237042572	chr1	237041767	237042572	0.16545422	others	355.314	300-450
ACTN2	chr1	236686453	236764631	chr1-237042707-237043449	chr1	237042707	237043449	0.1541651	others	356.254	300-450
ACTN2	chr1	236686453	236764631	chr1-236686109-236686948	chr1	236686109	236686948	0.15349616	others	0.344	0-150
ACTR10	chr14	58200079	58235636	chr14-58427415-58427975	chr14	58427415	58427975	0.14941938	brain	227.336	150-300
ACTR10	chr14	58200079	58235636	chr14-58426885-58427315	chr14	58426885	58427315	0.11204936	brain	226.806	150-300
ACTR10	chr14	58200079	58235636	chr14-57268316-57269218	chr14	57268316	57269218	0.0997176	others	931.763	750-1000
ACTR10	chr14	58200079	58235636	chr14-58395696-58396572	chr14	58395696	58396572	0.09798989	others	195.617	150-300
ACTR10	chr14	58200079	58235636	chr14-58199665-58200544	chr14	58199665	58200544	0.08109489	0	0.414	0-150
ACTR10	chr14	58200079	58235636	chr14-57391114-57391772	chr14	57391114	57391772	0.07422758	others	808.965	750-1000
ACTR10	chr14	58200079	58235636	chr14-58752474-58753164	chr14	58752474	58753164	0.07305752	others	552.395	450-600
ACTR10	chr14	58200079	58235636	chr14-59188083-59189004	chr14	59188083	59189004	0.06870771	others	988.004	750-1000
ACTR10	chr14	58200079	58235636	chr14-57390085-57390942	chr14	57390085	57390942	0.06753939	others	809.994	750-1000
ACTR10	chr14	58200079	58235636	chr14-58151801-58152571	chr14	58151801	58152571	0.062153533	brain	48.278	0-150
ACTR10	chr14	58200079	58235636	chr14-58244374-58245298	chr14	58244374	58245298	0.06108363	brain	44.295	0-150
ACTR10	chr14	58200079	58235636	chr14-58166306-58167027	chr14	58166306	58167027	0.058424156	others	33.773	0-150
ACTR10	chr14	58200079	58235636	chr14-56579321-56580160	chr14	56579321	56580160	0.054995626	others	1620.758	>1250
ACTR10	chr14	58200079	58235636	chr14-59464664-59465499	chr14	59464664	59465499	0.054330174	others	1264.585	>1250
ACTR10	chr14	58200079	58235636	chr14-59483954-59484705	chr14	59483954	59484705	0.053818785	others	1283.875	>1250
ACTR10	chr14	58200079	58235636	chr14-58297910-58298686	chr14	58297910	58298686	0.048375364	brain	97.831	0-150
ACTR10	chr14	58200079	58235636	chr14-60091572-60092467	chr14	60091572	60092467	0.04622181	others	1891.493	>1250
ACTR10	chr14	58200079	58235636	chr14-60164925-60165799	chr14	60164925	60165799	0.035088744	others	1964.846	>1250
ACTR1B	chr2	97655962	97664107	chr2-96067968-96068794	chr2	96067968	96068794	0.18393967	brain	1587.994	>1250
ACTR1B	chr2	97655962	97664107	chr2-96063218-96064106	chr2	96063218	96064106	0.1476632	brain	1592.744	>1250
ACTR1B	chr2	97655962	97664107	chr2-97112700-97113617	chr2	97112700	97113617	0.06564773	others	543.262	450-600
ACTR1B	chr2	97655962	97664107	chr2-98479878-98480583	chr2	98479878	98480583	0.06512531	others	823.916	750-1000
ACTR1B	chr2	97655962	97664107	chr2-97663675-97664562	chr2	97663675	97664562	0.05728624	0	7.713	0-150
ACTR1B	chr2	97655962	97664107	chr2-98444476-98445347	chr2	98444476	98445347	0.04722189	others	788.514	750-1000
ACTR1B	chr2	97655962	97664107	chr2-96857689-96858595	chr2	96857689	96858595	0.04592555	others	798.273	750-1000
ACTR1B	chr2	97655962	97664107	chr2-98730764-98731644	chr2	98730764	98731644	0.045760117	others	1074.802	1000-1250
ACTR1B	chr2	97655962	97664107	chr2-98608026-98608930	chr2	98608026	98608930	0.045466933	others	952.064	750-1000
ACTR1B	chr2	97655962	97664107	chr2-99180723-99181601	chr2	99180723	99181601	0.04488236	others	1524.761	>1250
ACTR1B	chr2	97655962	97664107	chr2-96637760-96638630	chr2	96637760	96638630	0.026645038	others	1018.202	1000-1250
ACTR1B	chr2	97655962	97664107	chr2-96335463-96336358	chr2	96335463	96336358	0.025874576	others	1320.499	>1250
ACTR1B	chr2	97655962	97664107	chr2-96760423-96761311	chr2	96760423	96761311	0.025731998	others	895.539	750-1000
ACTR1B	chr2	97655962	97664107	chr2-97697091-97697881	chr2	97697091	97697881	0.025668178	brain	41.129	0-150
ACTR1B	chr2	97655962	97664107	chr2-96321259-96322190	chr2	96321259	96322190	0.025459085	others	1334.703	>1250
ACTR1B	chr2	97655962	97664107	chr2-96208363-96209170	chr2	96208363	96209170	0.025329076	others	1447.599	>1250
ACTR1B	chr2	97655962	97664107	chr2-98384768-98385683	chr2	98384768	98385683	0.025156848	others	728.806	600-750
ACTR1B	chr2	97655962	97664107	chr2-99154551-99155426	chr2	99154551	99155426	0.025140243	others	1498.589	>1250
ACTR1B	chr2	97655962	97664107	chr2-96536218-96537118	chr2	96536218	96537118	0.024946544	others	1119.744	1000-1250
ACTR1B	chr2	97655962	97664107	chr2-96305169-96306065	chr2	96305169	96306065	0.02415488	others	1350.793	>1250
ACTR1B	chr2	97655962	97664107	chr2-96869696-96870535	chr2	96869696	96870535	0.023881974	others	786.266	750-1000
ACTR1B	chr2	97655962	97664107	chr2-98086778-98087588	chr2	98086778	98087588	0.02384497	others	430.816	300-450
ACTR1B	chr2	97655962	97664107	chr2-97995596-97996479	chr2	97995596	97996479	0.023625137	others	339.634	300-450
ACTR1B	chr2	97655962	97664107	chr2-96144923-96145796	chr2	96144923	96145796	0.023544582	others	1511.039	>1250
ACTR1B	chr2	97655962	97664107	chr2-96203837-96204671	chr2	96203837	96204671	0.023416383	others	1452.125	>1250
ACTR1B	chr2	97655962	97664107	chr2-96895523-96896419	chr2	96895523	96896419	0.023376143	others	760.439	750-1000
ACTR1B	chr2	97655962	97664107	chr2-96960111-96960996	chr2	96960111	96960996	0.02329302	others	695.851	600-750
ACTR1B	chr2	97655962	97664107	chr2-95992283-95992990	chr2	95992283	95992990	0.023142157	others	1663.679	>1250
ACTR1B	chr2	97655962	97664107	chr2-96485843-96486637	chr2	96485843	96486637	0.023115277	others	1170.119	1000-1250
ACTR1B	chr2	97655962	97664107	chr2-97806636-97807411	chr2	97806636	97807411	0.022945197	others	150.674	150-300
ACTR1B	chr2	97655962	97664107	chr2-97645455-97646302	chr2	97645455	97646302	0.022639846	brain	10.507	0-150
ACTR1B	chr2	97655962	97664107	chr2-96891293-96892112	chr2	96891293	96892112	0.02262587	others	764.669	750-1000
ACTR1B	chr2	97655962	97664107	chr2-99140808-99141701	chr2	99140808	99141701	0.022387395	others	1484.846	>1250
ACTR3B	chr7	152759748	152855378	chr7-152436203-152436988	chr7	152436203	152436988	0.17061347	brain	323.545	300-450
ACTR3B	chr7	152759748	152855378	chr7-152463520-152464373	chr7	152463520	152464373	0.16365054	brain	296.228	150-300
ACTR3B	chr7	152759748	152855378	chr7-152025257-152026185	chr7	152025257	152026185	0.16199695	others	734.491	600-750
ACTR3B	chr7	152759748	152855378	chr7-152759526-152760393	chr7	152759526	152760393	0.13259006	0	0.222	0-150
ACTR3B	chr7	152759748	152855378	chr7-151349898-151350708	chr7	151349898	151350708	0.101703905	others	1409.85	>1250
ACTR3B	chr7	152759748	152855378	chr7-152523753-152524654	chr7	152523753	152524654	0.10034157	others	235.995	150-300
ACTR3B	chr7	152759748	152855378	chr7-151082977-151083870	chr7	151082977	151083870	0.093808435	others	1676.771	>1250
ACTR3B	chr7	152759748	152855378	chr7-152614958-152615790	chr7	152614958	152615790	0.09154732	others	144.79	0-150
ACTR3B	chr7	152759748	152855378	chr7-151085793-151086683	chr7	151085793	151086683	0.08282188	others	1673.955	>1250
ACTR3B	chr7	152759748	152855378	chr7-151631843-151632738	chr7	151631843	151632738	0.081088334	others	1127.905	1000-1250
ACTR3B	chr7	152759748	152855378	chr7-152675662-152676522	chr7	152675662	152676522	0.074682936	brain	84.086	0-150
ACTR6	chr12	100199121	100241865	chr12-100573255-100574106	chr12	100573255	100574106	0.07567664	others	374.134	300-450
ACTR6	chr12	100199121	100241865	chr12-98593232-98594069	chr12	98593232	98594069	0.07402973	others	1605.889	>1250
ACTR6	chr12	100199121	100241865	chr12-100200347-100201216	chr12	100200347	100201216	0.07295723	0	1.226	0-150
ACTR6	chr12	100199121	100241865	chr12-101830522-101831403	chr12	101830522	101831403	0.07239128	others	1631.401	>1250
ACTR6	chr12	100199121	100241865	chr12-98503181-98503929	chr12	98503181	98503929	0.07210258	others	1695.94	>1250
ACTR6	chr12	100199121	100241865	chr12-99984399-99985268	chr12	99984399	99985268	0.070837945	others	214.722	150-300
ACTR6	chr12	100199121	100241865	chr12-98515216-98516027	chr12	98515216	98516027	0.06998067	others	1683.905	>1250
ACTR6	chr12	100199121	100241865	chr12-100228880-100229794	chr12	100228880	100229794	0.06969579	others	29.759	0-150
ACTR6	chr12	100199121	100241865	chr12-101279675-101280582	chr12	101279675	101280582	0.06950137	others	1080.554	1000-1250
ACTR6	chr12	100199121	100241865	chr12-100375081-100375928	chr12	100375081	100375928	0.06916527	others	175.96	150-300
ACTR6	chr12	100199121	100241865	chr12-101697209-101698043	chr12	101697209	101698043	0.067589276	others	1498.088	>1250
ACTR6	chr12	100199121	100241865	chr12-100185098-100185913	chr12	100185098	100185913	0.067009635	others	14.023	0-150
ACTR6	chr12	100199121	100241865	chr12-101876999-101877839	chr12	101876999	101877839	0.06667992	others	1677.878	>1250
ACTR6	chr12	100199121	100241865	chr12-102119666-102120584	chr12	102119666	102120584	0.06574972	others	1920.545	>1250
ACTR6	chr12	100199121	100241865	chr12-100170198-100171084	chr12	100170198	100171084	0.065522134	others	28.923	0-150
ACTR6	chr12	100199121	100241865	chr12-100163675-100164565	chr12	100163675	100164565	0.06550424	others	35.446	0-150
ACTR6	chr12	100199121	100241865	chr12-100142532-100143245	chr12	100142532	100143245	0.06493651	brain	56.589	0-150
ACTR6	chr12	100199121	100241865	chr12-100266641-100267534	chr12	100266641	100267534	0.06283941	others	67.52	0-150
ACTR6	chr12	100199121	100241865	chr12-98644659-98645578	chr12	98644659	98645578	0.061667565	others	1554.462	>1250
ACYP2	chr2	53970837	54305300	chr2-54330211-54331104	chr2	54330211	54331104	0.09773719	brain	359.374	300-450
ACYP2	chr2	53970837	54305300	chr2-54708639-54709594	chr2	54708639	54709594	0.09466031	others	737.802	600-750
ACYP2	chr2	53970837	54305300	chr2-54455769-54456637	chr2	54455769	54456637	0.08563463	brain	484.932	450-600
ACYP2	chr2	53970837	54305300	chr2-54659048-54659856	chr2	54659048	54659856	0.0731066	brain	688.211	600-750
ACYP2	chr2	53970837	54305300	chr2-55050162-55051044	chr2	55050162	55051044	0.07131725	brain	1079.325	1000-1250
ACYP2	chr2	53970837	54305300	chr2-53767444-53768380	chr2	53767444	53768380	0.069930315	others	203.393	150-300
ACYP2	chr2	53970837	54305300	chr2-54666471-54667297	chr2	54666471	54667297	0.069041416	brain	695.634	600-750
ACYP2	chr2	53970837	54305300	chr2-54723120-54723997	chr2	54723120	54723997	0.06768034	brain	752.283	750-1000
ACYP2	chr2	53970837	54305300	chr2-54432235-54433023	chr2	54432235	54433023	0.063396744	others	461.398	450-600
ACYP2	chr2	53970837	54305300	chr2-54673264-54674023	chr2	54673264	54674023	0.0633558	others	702.427	600-750
ACYP2	chr2	53970837	54305300	chr2-55232026-55232915	chr2	55232026	55232915	0.05548679	others	1261.189	>1250
ACYP2	chr2	53970837	54305300	chr2-55167978-55168816	chr2	55167978	55168816	0.05288028	brain	1197.141	1000-1250
ACYP2	chr2	53970837	54305300	chr2-54384469-54385308	chr2	54384469	54385308	0.05265017	others	413.632	300-450
ACYP2	chr2	53970837	54305300	chr2-55617278-55618114	chr2	55617278	55618114	0.04423971	others	1646.441	>1250
ACYP2	chr2	53970837	54305300	chr2-55281846-55282740	chr2	55281846	55282740	0.043497927	others	1311.009	>1250
ACYP2	chr2	53970837	54305300	chr2-55268778-55269674	chr2	55268778	55269674	0.032997973	others	1297.941	>1250
ACYP2	chr2	53970837	54305300	chr2-55519121-55520048	chr2	55519121	55520048	0.032058828	others	1548.284	>1250
ACYP2	chr2	53970837	54305300	chr2-55419501-55420395	chr2	55419501	55420395	0.031949148	others	1448.664	>1250
ACYP2	chr2	53970837	54305300	chr2-55693388-55694174	chr2	55693388	55694174	0.03166708	others	1722.551	>1250
ACYP2	chr2	53970837	54305300	chr2-53786571-53787423	chr2	53786571	53787423	0.03117568	others	184.266	150-300
ACYP2	chr2	53970837	54305300	chr2-55112228-55113120	chr2	55112228	55113120	0.030776372	others	1141.391	1000-1250
ACYP2	chr2	53970837	54305300	chr2-54906421-54907269	chr2	54906421	54907269	0.02323376	others	935.584	750-1000
ACYP2	chr2	53970837	54305300	chr2-55618553-55619163	chr2	55618553	55619163	0.0228395	others	1647.716	>1250
ACYP2	chr2	53970837	54305300	chr2-53422839-53423691	chr2	53422839	53423691	0.021289501	others	547.998	450-600
ACYP2	chr2	53970837	54305300	chr2-53859431-53860286	chr2	53859431	53860286	0.020378143	others	111.406	0-150
ACYP2	chr2	53970837	54305300	chr2-55223171-55224045	chr2	55223171	55224045	0.018861394	others	1252.334	>1250
ACYP2	chr2	53970837	54305300	chr2-53970546-53971363	chr2	53970546	53971363	0.017733112	brain	0.291	0-150
ACYP2	chr2	53970837	54305300	chr2-53826622-53827491	chr2	53826622	53827491	0.005946909	0	144.215	0-150
ACYP2	chr2	53970837	54305300	chr2-54115262-54116180	chr2	54115262	54116180	0.001985998	0	144.425	0-150
ADAL	chr15	43330673	43354555	chr15-43330107-43330896	chr15	43330107	43330896	0.1787608	0	0.566	0-150
ADAL	chr15	43330673	43354555	chr15-43370733-43371592	chr15	43370733	43371592	0.12743747	others	40.06	0-150
ADAL	chr15	43330673	43354555	chr15-43492784-43493698	chr15	43492784	43493698	0.11683694	others	162.111	150-300
ADAL	chr15	43330673	43354555	chr15-43105619-43106522	chr15	43105619	43106522	0.11395223	others	225.054	150-300
ADAL	chr15	43330673	43354555	chr15-43517119-43517998	chr15	43517119	43517998	0.10878055	brain	186.446	150-300
ADAL	chr15	43330673	43354555	chr15-43776802-43777526	chr15	43776802	43777526	0.10674576	others	446.129	300-450
ADAL	chr15	43330673	43354555	chr15-43824279-43825196	chr15	43824279	43825196	0.09940951	others	493.606	450-600
ADAL	chr15	43330673	43354555	chr15-43510411-43511285	chr15	43510411	43511285	0.0964815	others	179.738	150-300
ADAL	chr15	43330673	43354555	chr15-43133304-43134202	chr15	43133304	43134202	0.09211695	others	197.369	150-300
ADAL	chr15	43330673	43354555	chr15-43791764-43792667	chr15	43791764	43792667	0.0800941	others	461.091	450-600
ADAL	chr15	43330673	43354555	chr15-43270197-43270924	chr15	43270197	43270924	0.063596606	0	60.476	0-150
ADAL	chr15	43330673	43354555	chr15-43184991-43185765	chr15	43184991	43185765	0.023312923	0	145.682	0-150
ADAM10	chr15	58588806	58749978	chr15-58331793-58332647	chr15	58331793	58332647	0.3001364	brain	257.013	150-300
ADAM10	chr15	58588806	58749978	chr15-58522133-58522977	chr15	58522133	58522977	0.24274957	others	66.673	0-150
ADAM10	chr15	58588806	58749978	chr15-58269730-58270609	chr15	58269730	58270609	0.20971388	brain	319.076	300-450
ADAM10	chr15	58588806	58749978	chr15-58933249-58934124	chr15	58933249	58934124	0.15269977	brain	344.443	300-450
ADAM10	chr15	58588806	58749978	chr15-58433485-58434384	chr15	58433485	58434384	0.09194437	others	155.321	150-300
ADAM10	chr15	58588806	58749978	chr15-59104658-59105539	chr15	59104658	59105539	0.06143991	others	515.852	450-600
ADAM10	chr15	58588806	58749978	chr15-59688900-59689724	chr15	59688900	59689724	0.06134316	others	1100.094	1000-1250
ADAM10	chr15	58588806	58749978	chr15-59292258-59293133	chr15	59292258	59293133	0.0316919	others	703.452	600-750
ADAM10	chr15	58588806	58749978	chr15-60478656-60479553	chr15	60478656	60479553	0.031182282	others	1889.85	>1250
ADAM10	chr15	58588806	58749978	chr15-58864555-58865576	chr15	58864555	58865576	0.030960703	others	275.749	150-300
ADAM10	chr15	58588806	58749978	chr15-59657117-59658034	chr15	59657117	59658034	0.030915221	others	1068.311	1000-1250
ADAM10	chr15	58588806	58749978	chr15-58749484-58750315	chr15	58749484	58750315	0.030892035	others	160.678	150-300
ADAM10	chr15	58588806	58749978	chr15-58770839-58771704	chr15	58770839	58771704	0.030873302	brain	182.033	150-300
ADAM22	chr7	87934142	88202889	chr7-87933788-87934644	chr7	87933788	87934644	0.20797841	0	0.354	0-150
ADAM22	chr7	87934142	88202889	chr7-88219714-88220562	chr7	88219714	88220562	0.16253452	others	285.572	150-300
ADAM22	chr7	87934142	88202889	chr7-87219308-87219982	chr7	87219308	87219982	0.1625166	others	714.834	600-750
ADAM22	chr7	87934142	88202889	chr7-87220109-87220837	chr7	87220109	87220837	0.16250907	others	714.033	600-750
ADAM22	chr7	87934142	88202889	chr7-88218560-88219153	chr7	88218560	88219153	0.16245748	others	284.418	150-300
ADAM22	chr7	87934142	88202889	chr7-87152119-87153018	chr7	87152119	87153018	0.0811898	others	782.023	750-1000
ADAM22	chr7	87934142	88202889	chr7-87345057-87345990	chr7	87345057	87345990	0.081101425	others	589.085	450-600
ADAM22	chr7	87934142	88202889	chr7-87627824-87628687	chr7	87627824	87628687	0.08075937	others	306.318	300-450
ADAM22	chr7	87934142	88202889	chr7-87875824-87876751	chr7	87875824	87876751	0.08070909	brain	58.318	0-150
ADAMTS1	chr21	26835746	26845409	chr21-28745061-28746022	chr21	28745061	28746022	0.33107048	brain	1909.315	>1250
ADAMTS1	chr21	26835746	26845409	chr21-27700880-27701754	chr21	27700880	27701754	0.31067005	brain	865.134	750-1000
ADAMTS1	chr21	26835746	26845409	chr21-25607073-25607959	chr21	25607073	25607959	0.16797498	others	1228.673	1000-1250
ADAMTS1	chr21	26835746	26845409	chr21-26170369-26171267	chr21	26170369	26171267	0.14849691	others	665.377	600-750
ADAMTS1	chr21	26835746	26845409	chr21-26169117-26170001	chr21	26169117	26170001	0.13950397	others	666.629	600-750
ADAMTS1	chr21	26835746	26845409	chr21-25608097-25608857	chr21	25608097	25608857	0.089718424	others	1227.649	1000-1250
ADAMTS1	chr21	26835746	26845409	chr21-26846266-26847058	chr21	26846266	26847058	0.07710917	0	10.52	0-150
ADAMTS1	chr21	26835746	26845409	chr21-26842818-26843663	chr21	26842818	26843663	0.04923045	0	7.072	0-150
ADAMTS9	chr3	64515653	64688000	chr3-64533353-64534259	chr3	64533353	64534259	0.4065143	others	17.7	0-150
ADAMTS9	chr3	64515653	64688000	chr3-64685635-64686501	chr3	64685635	64686501	0.23115857	others	169.982	150-300
ADAMTS9	chr3	64515653	64688000	chr3-64687572-64688486	chr3	64687572	64688486	0.21208195	others	171.919	150-300
ADAMTS9	chr3	64515653	64688000	chr3-64548105-64548952	chr3	64548105	64548952	0.021286272	0	32.452	0-150
ADAMTSL3	chr15	83654085	84039842	chr15-83653380-83654276	chr15	83653380	83654276	0.4842296	0	0.705	0-150
ADAMTSL3	chr15	83654085	84039842	chr15-83446904-83447664	chr15	83446904	83447664	0.32555372	others	207.181	150-300
ADAMTSL3	chr15	83654085	84039842	chr15-83764178-83765043	chr15	83764178	83765043	0.102617465	0	110.093	0-150
ADAP2	chr17	30906343	30959322	chr17-30906016-30906840	chr17	30906016	30906840	0.27893585	0	0.327	0-150
ADAP2	chr17	30906343	30959322	chr17-31094501-31095335	chr17	31094501	31095335	0.14201853	others	188.158	150-300
ADAP2	chr17	30906343	30959322	chr17-30824273-30825152	chr17	30824273	30825152	0.124373004	others	82.07	0-150
ADAP2	chr17	30906343	30959322	chr17-31008219-31009053	chr17	31008219	31009053	0.12330347	others	101.876	0-150
ADAP2	chr17	30906343	30959322	chr17-30476953-30477850	chr17	30476953	30477850	0.12278103	others	429.39	300-450
ADAP2	chr17	30906343	30959322	chr17-30831615-30832507	chr17	30831615	30832507	0.11480527	others	74.728	0-150
ADAP2	chr17	30906343	30959322	chr17-30970737-30971616	chr17	30970737	30971616	0.113054626	brain	64.394	0-150
ADAP2	chr17	30906343	30959322	chr17-30921598-30922314	chr17	30921598	30922314	0.092675984	0	15.255	0-150
ADAT2	chr6	143422831	143450673	chr6-142944309-142944809	chr6	142944309	142944809	0.21551254	brain	478.522	450-600
ADAT2	chr6	143422831	143450673	chr6-143060309-143061237	chr6	143060309	143061237	0.108200185	brain	362.522	300-450
ADAT2	chr6	143422831	143450673	chr6-142947166-142947954	chr6	142947166	142947954	0.10215025	brain	475.665	450-600
ADAT2	chr6	143422831	143450673	chr6-142692619-142693477	chr6	142692619	142693477	0.09610965	others	730.212	600-750
ADAT2	chr6	143422831	143450673	chr6-142845529-142846453	chr6	142845529	142846453	0.07966584	others	577.302	450-600
ADAT2	chr6	143422831	143450673	chr6-143677666-143678577	chr6	143677666	143678577	0.07869806	others	254.835	150-300
ADAT2	chr6	143422831	143450673	chr6-143842818-143843751	chr6	143842818	143843751	0.07803394	others	419.987	300-450
ADAT2	chr6	143422831	143450673	chr6-144063736-144064588	chr6	144063736	144064588	0.07743025	others	640.905	600-750
ADAT2	chr6	143422831	143450673	chr6-143450355-143451254	chr6	143450355	143451254	0.06961249	0	27.524	0-150
ADAT2	chr6	143422831	143450673	chr6-142146794-142147712	chr6	142146794	142147712	0.062693074	others	1276.037	>1250
ADAT2	chr6	143422831	143450673	chr6-142702354-142703278	chr6	142702354	142703278	0.05871401	others	720.477	600-750
ADAT2	chr6	143422831	143450673	chr6-142926478-142927388	chr6	142926478	142927388	0.057399694	others	496.353	450-600
ADAT2	chr6	143422831	143450673	chr6-144007859-144008771	chr6	144007859	144008771	0.039301947	others	585.028	450-600
ADAT2	chr6	143422831	143450673	chr6-144095214-144096091	chr6	144095214	144096091	0.037958622	others	672.383	600-750
ADAT2	chr6	143422831	143450673	chr6-144215960-144216858	chr6	144215960	144216858	0.03370375	others	793.129	750-1000
ADAT2	chr6	143422831	143450673	chr6-143536718-143537666	chr6	143536718	143537666	0.033311713	others	113.887	0-150
ADAT2	chr6	143422831	143450673	chr6-143511247-143512086	chr6	143511247	143512086	0.031669434	others	88.416	0-150
ADAT2	chr6	143422831	143450673	chr6-144284593-144285545	chr6	144284593	144285545	0.030849116	others	861.762	750-1000
ADAT2	chr6	143422831	143450673	chr6-143426936-143427820	chr6	143426936	143427820	0.017613644	0	4.105	0-150
ADCY3	chr2	24819168	24919839	chr2-24409665-24410518	chr2	24409665	24410518	0.20784193	brain	409.503	300-450
ADCY3	chr2	24819168	24919839	chr2-24360069-24360976	chr2	24360069	24360976	0.14460395	others	459.099	450-600
ADCY3	chr2	24819168	24919839	chr2-24076044-24076977	chr2	24076044	24076977	0.10740425	others	743.124	600-750
ADCY3	chr2	24819168	24919839	chr2-24792838-24793729	chr2	24792838	24793729	0.086432375	brain	26.33	0-150
ADCY3	chr2	24819168	24919839	chr2-25228645-25229453	chr2	25228645	25229453	0.07472639	others	409.477	300-450
ADCY3	chr2	24819168	24919839	chr2-24926424-24927237	chr2	24926424	24927237	0.0692846	brain	107.256	0-150
ADCY3	chr2	24819168	24919839	chr2-25361780-25362622	chr2	25361780	25362622	0.068234764	others	542.612	450-600
ADCY3	chr2	24819168	24919839	chr2-24047037-24047945	chr2	24047037	24047945	0.06701024	others	772.131	750-1000
ADCY3	chr2	24819168	24919839	chr2-24490742-24491524	chr2	24490742	24491524	0.062026646	others	328.426	300-450
ADCY3	chr2	24819168	24919839	chr2-25041625-25042520	chr2	25041625	25042520	0.06161769	others	222.457	150-300
ADCY3	chr2	24819168	24919839	chr2-25215750-25216584	chr2	25215750	25216584	0.061083354	others	396.582	300-450
ADCY3	chr2	24819168	24919839	chr2-24971441-24972373	chr2	24971441	24972373	0.058867197	brain	152.273	150-300
ADCY3	chr2	24819168	24919839	chr2-24919767-24920612	chr2	24919767	24920612	0.057957046	brain	100.599	0-150
ADCY3	chr2	24819168	24919839	chr2-24827397-24828277	chr2	24827397	24828277	0.054712363	brain	8.229	0-150
ADCY3	chr2	24819168	24919839	chr2-24813410-24814332	chr2	24813410	24814332	0.038231015	0	5.758	0-150
ADCY6	chr12	48766193	48789037	chr12-48957134-48957985	chr12	48957134	48957985	0.15837573	others	190.941	150-300
ADCY6	chr12	48766193	48789037	chr12-48956192-48956879	chr12	48956192	48956879	0.14526203	others	189.999	150-300
ADCY6	chr12	48766193	48789037	chr12-49060452-49061249	chr12	49060452	49061249	0.09503634	others	294.259	150-300
ADCY6	chr12	48766193	48789037	chr12-49018294-49019168	chr12	49018294	49019168	0.093066975	others	252.101	150-300
ADCY6	chr12	48766193	48789037	chr12-48197782-48198696	chr12	48197782	48198696	0.07009062	others	568.411	450-600
ADCY6	chr12	48766193	48789037	chr12-48995185-48996079	chr12	48995185	48996079	0.068518125	others	228.992	150-300
ADCY6	chr12	48766193	48789037	chr12-49264557-49265460	chr12	49264557	49265460	0.06610822	others	498.364	450-600
ADCY6	chr12	48766193	48789037	chr12-48814663-48815116	chr12	48814663	48815116	0.053667877	others	48.47	0-150
ADCY6	chr12	48766193	48789037	chr12-48716381-48717285	chr12	48716381	48717285	0.048055384	others	49.812	0-150
ADCY6	chr12	48766193	48789037	chr12-48105603-48106488	chr12	48105603	48106488	0.042084605	others	660.59	600-750
ADCY6	chr12	48766193	48789037	chr12-48853133-48853879	chr12	48853133	48853879	0.042020638	others	86.94	0-150
ADCY6	chr12	48766193	48789037	chr12-49234247-49235064	chr12	49234247	49235064	0.03927923	others	468.054	450-600
ADCY6	chr12	48766193	48789037	chr12-48350450-48351346	chr12	48350450	48351346	0.0388748	others	415.743	300-450
ADCY6	chr12	48766193	48789037	chr12-48903760-48904605	chr12	48903760	48904605	0.038072813	others	137.567	0-150
ADCY6	chr12	48766193	48789037	chr12-48815209-48815640	chr12	48815209	48815640	0.037062854	others	49.016	0-150
ADCY6	chr12	48766193	48789037	chr12-48851749-48852618	chr12	48851749	48852618	0.036594816	others	85.556	0-150
ADCY6	chr12	48766193	48789037	chr12-48681858-48682704	chr12	48681858	48682704	0.03658607	others	84.335	0-150
ADCY6	chr12	48766193	48789037	chr12-47753075-47753988	chr12	47753075	47753988	0.035762887	others	1013.118	1000-1250
ADCY6	chr12	48766193	48789037	chr12-49110410-49111271	chr12	49110410	49111271	0.035714693	others	344.217	300-450
ADCY6	chr12	48766193	48789037	chr12-48865453-48866326	chr12	48865453	48866326	0.034884546	others	99.26	0-150
ADCY6	chr12	48766193	48789037	chr12-48925170-48925897	chr12	48925170	48925897	0.034294933	others	158.977	150-300
ADCY6	chr12	48766193	48789037	chr12-47819652-47820380	chr12	47819652	47820380	0.033623103	others	946.541	750-1000
ADCY6	chr12	48766193	48789037	chr12-48890585-48891397	chr12	48890585	48891397	0.008223272	0	124.392	0-150
ADGRA3	chr4	22345070	22516054	chr4-22515564-22516416	chr4	22515564	22516416	0.4430722	others	170.494	150-300
ADGRF5	chr6	46852511	46954943	chr6-47308445-47309132	chr6	47308445	47309132	0.32564366	others	455.934	450-600
ADGRF5	chr6	46852511	46954943	chr6-47309483-47310307	chr6	47309483	47310307	0.32127473	others	456.972	450-600
ADGRF5	chr6	46852511	46954943	chr6-47477493-47478405	chr6	47477493	47478405	0.16994308	others	624.982	600-750
ADGRF5	chr6	46852511	46954943	chr6-45377667-45378417	chr6	45377667	45378417	0.098634765	others	1474.844	>1250
ADGRF5	chr6	46852511	46954943	chr6-46848636-46849547	chr6	46848636	46849547	0.08830353	others	3.875	0-150
ADGRF5	chr6	46852511	46954943	chr6-46652561-46653416	chr6	46652561	46653416	0.08798708	others	199.95	150-300
ADGRF5	chr6	46852511	46954943	chr6-47047193-47048107	chr6	47047193	47048107	0.08628936	others	194.682	150-300
ADGRL2	chr1	81306159	81992436	chr1-81800380-81801073	chr1	81800380	81801073	0.5861517	others	494.221	450-600
ADGRL2	chr1	81306159	81992436	chr1-81305800-81306699	chr1	81305800	81306699	0.2904949	others	0.359	0-150
ADGRV1	chr5	90529343	91164221	chr5-91380723-91381261	chr5	91380723	91381261	0.25447255	others	851.38	750-1000
ADGRV1	chr5	90529343	91164221	chr5-91382984-91383870	chr5	91382984	91383870	0.25423324	others	853.641	750-1000
ADGRV1	chr5	90529343	91164221	chr5-91380003-91380612	chr5	91380003	91380612	0.25415635	others	850.66	750-1000
ADGRV1	chr5	90529343	91164221	chr5-91280173-91280959	chr5	91280173	91280959	0.2118855	others	750.83	750-1000
ADGRV1	chr5	90529343	91164221	chr5-91311543-91312358	chr5	91311543	91312358	0.08412881	others	782.2	750-1000
ADGRV1	chr5	90529343	91164221	chr5-90409395-90410261	chr5	90409395	90410261	0.04156663	others	119.948	0-150
ADGRV1	chr5	90529343	91164221	chr5-90640150-90641023	chr5	90640150	90641023	0.041530523	others	110.807	0-150
ADGRV1	chr5	90529343	91164221	chr5-90474227-90475066	chr5	90474227	90475066	0.04152872	others	55.116	0-150
ADGRV1	chr5	90529343	91164221	chr5-90529286-90530184	chr5	90529286	90530184	0.041520663	others	0.057	0-150
ADGRV1	chr5	90529343	91164221	chr5-91101540-91102446	chr5	91101540	91102446	0.041489348	others	572.197	450-600
ADGRV1	chr5	90529343	91164221	chr5-90558272-90559163	chr5	90558272	90559163	0.012994297	0	28.929	0-150
ADI1	chr2	3497360	3519736	chr2-2613172-2614069	chr2	2613172	2614069	0.13825025	others	884.188	750-1000
ADI1	chr2	3497360	3519736	chr2-3303348-3304202	chr2	3303348	3304202	0.12463598	others	194.012	150-300
ADI1	chr2	3497360	3519736	chr2-3377472-3378411	chr2	3377472	3378411	0.120819405	brain	119.888	0-150
ADI1	chr2	3497360	3519736	chr2-3650687-3651526	chr2	3650687	3651526	0.11162045	brain	153.327	150-300
ADI1	chr2	3497360	3519736	chr2-3574805-3575691	chr2	3574805	3575691	0.107206196	brain	77.445	0-150
ADI1	chr2	3497360	3519736	chr2-3557939-3558845	chr2	3557939	3558845	0.106247135	brain	60.579	0-150
ADI1	chr2	3497360	3519736	chr2-3399625-3400450	chr2	3399625	3400450	0.10116414	brain	97.735	0-150
ADI1	chr2	3497360	3519736	chr2-3476110-3476826	chr2	3476110	3476826	0.09926501	brain	21.25	0-150
ADI1	chr2	3497360	3519736	chr2-3302367-3303187	chr2	3302367	3303187	0.09748602	others	194.993	150-300
ADI1	chr2	3497360	3519736	chr2-3379443-3380286	chr2	3379443	3380286	0.09400371	brain	117.917	0-150
ADI1	chr2	3497360	3519736	chr2-3659262-3660136	chr2	3659262	3660136	0.08960674	others	161.902	150-300
ADK	chr10	74151184	74709303	chr10-75210101-75210988	chr10	75210101	75210988	0.16736512	brain	1058.917	1000-1250
ADK	chr10	74151184	74709303	chr10-75111193-75112027	chr10	75111193	75112027	0.09206769	brain	960.009	750-1000
ADK	chr10	74151184	74709303	chr10-73785102-73785924	chr10	73785102	73785924	0.09134329	others	366.082	300-450
ADK	chr10	74151184	74709303	chr10-73887248-73888164	chr10	73887248	73888164	0.08354306	others	263.936	150-300
ADK	chr10	74151184	74709303	chr10-73885783-73886665	chr10	73885783	73886665	0.07599379	others	265.401	150-300
ADK	chr10	74151184	74709303	chr10-73919806-73920704	chr10	73919806	73920704	0.07314164	others	231.378	150-300
ADK	chr10	74151184	74709303	chr10-73997526-73998422	chr10	73997526	73998422	0.06825252	others	153.658	150-300
ADK	chr10	74151184	74709303	chr10-75235597-75236430	chr10	75235597	75236430	0.06468804	others	1084.413	1000-1250
ADK	chr10	74151184	74709303	chr10-73743856-73744756	chr10	73743856	73744756	0.05487861	others	407.328	300-450
ADK	chr10	74151184	74709303	chr10-73781610-73782514	chr10	73781610	73782514	0.054640822	others	369.574	300-450
ADK	chr10	74151184	74709303	chr10-73874156-73875029	chr10	73874156	73875029	0.041177593	others	277.028	150-300
ADK	chr10	74151184	74709303	chr10-73879345-73880221	chr10	73879345	73880221	0.04114393	others	271.839	150-300
ADK	chr10	74151184	74709303	chr10-73811427-73812266	chr10	73811427	73812266	0.040670134	others	339.757	300-450
ADK	chr10	74151184	74709303	chr10-73859828-73860672	chr10	73859828	73860672	0.039903212	others	291.356	150-300
ADK	chr10	74151184	74709303	chr10-73772183-73773073	chr10	73772183	73773073	0.039750475	others	379.001	300-450
ADK	chr10	74151184	74709303	chr10-74825961-74826799	chr10	74825961	74826799	0.029074993	others	674.777	600-750
ADK	chr10	74151184	74709303	chr10-73910755-73911649	chr10	73910755	73911649	0.028511478	others	240.429	150-300
ADK	chr10	74151184	74709303	chr10-73848755-73849606	chr10	73848755	73849606	0.028315518	others	302.429	300-450
ADK	chr10	74151184	74709303	chr10-73252233-73253125	chr10	73252233	73253125	0.028192021	others	898.951	750-1000
ADK	chr10	74151184	74709303	chr10-75099751-75100574	chr10	75099751	75100574	0.027999006	others	948.567	750-1000
ADK	chr10	74151184	74709303	chr10-73940417-73941284	chr10	73940417	73941284	0.019045241	others	210.767	150-300
ADK	chr10	74151184	74709303	chr10-73999020-73999835	chr10	73999020	73999835	0.016823936	others	152.164	150-300
ADK	chr10	74151184	74709303	chr10-73096449-73097302	chr10	73096449	73097302	0.016487455	others	1054.735	1000-1250
ADK	chr10	74151184	74709303	chr10-72254780-72255670	chr10	72254780	72255670	0.016180841	others	1896.404	>1250
ADK	chr10	74151184	74709303	chr10-72297668-72298547	chr10	72297668	72298547	0.015834756	others	1853.516	>1250
ADK	chr10	74151184	74709303	chr10-74176281-74177167	chr10	74176281	74177167	0.015271634	brain	25.097	0-150
ADK	chr10	74151184	74709303	chr10-74150740-74151685	chr10	74150740	74151685	0.015142007	brain	0.444	0-150
ADK	chr10	74151184	74709303	chr10-73495395-73496276	chr10	73495395	73496276	0.015011574	others	655.789	600-750
ADK	chr10	74151184	74709303	chr10-73413572-73414488	chr10	73413572	73414488	0.014927882	others	737.612	600-750
ADK	chr10	74151184	74709303	chr10-73167692-73168630	chr10	73167692	73168630	0.014582612	others	983.492	750-1000
AFAP1	chr4	7758713	7939926	chr4-8440326-8441249	chr4	8440326	8441249	0.16338849	others	681.613	600-750
AFAP1	chr4	7758713	7939926	chr4-8198703-8199584	chr4	8198703	8199584	0.139868	others	439.99	300-450
AFAP1	chr4	7758713	7939926	chr4-7801884-7802780	chr4	7801884	7802780	0.13710327	brain	43.171	0-150
AFAP1	chr4	7758713	7939926	chr4-7987206-7988072	chr4	7987206	7988072	0.13677649	others	228.493	150-300
AFAP1	chr4	7758713	7939926	chr4-8158528-8159392	chr4	8158528	8159392	0.13174315	others	399.815	300-450
AFG3L1P	chr16	89972585	90002161	chr16-89701440-89702295	chr16	89701440	89702295	0.040605772	others	271.145	150-300
AFG3L1P	chr16	89972585	90002161	chr16-89560246-89561126	chr16	89560246	89561126	0.04029135	others	412.339	300-450
AFG3L1P	chr16	89972585	90002161	chr16-89816337-89817253	chr16	89816337	89817253	0.03981586	others	156.248	150-300
AFG3L1P	chr16	89972585	90002161	chr16-89657410-89658332	chr16	89657410	89658332	0.038928762	others	315.175	300-450
AFG3L1P	chr16	89972585	90002161	chr16-89686359-89687246	chr16	89686359	89687246	0.03891249	others	286.226	150-300
AFG3L1P	chr16	89972585	90002161	chr16-89699793-89700661	chr16	89699793	89700661	0.038841493	others	272.792	150-300
AFG3L1P	chr16	89972585	90002161	chr16-89721283-89721751	chr16	89721283	89721751	0.038528483	others	251.302	150-300
AFG3L1P	chr16	89972585	90002161	chr16-89720555-89721175	chr16	89720555	89721175	0.038225494	others	252.03	150-300
AFG3L1P	chr16	89972585	90002161	chr16-89723541-89724447	chr16	89723541	89724447	0.037909854	others	249.044	150-300
AFG3L1P	chr16	89972585	90002161	chr16-89240698-89241507	chr16	89240698	89241507	0.03750716	others	731.887	600-750
AFG3L1P	chr16	89972585	90002161	chr16-89507856-89508742	chr16	89507856	89508742	0.037406974	others	464.729	450-600
AFG3L1P	chr16	89972585	90002161	chr16-89217286-89218153	chr16	89217286	89218153	0.036779113	others	755.299	750-1000
AFG3L1P	chr16	89972585	90002161	chr16-89490335-89491205	chr16	89490335	89491205	0.036626365	others	482.25	450-600
AFG3L1P	chr16	89972585	90002161	chr16-89505147-89506022	chr16	89505147	89506022	0.036603436	others	467.438	450-600
AFG3L1P	chr16	89972585	90002161	chr16-88703380-88704267	chr16	88703380	88704267	0.036360115	others	1269.205	>1250
AFG3L1P	chr16	89972585	90002161	chr16-89488864-89489700	chr16	89488864	89489700	0.036339268	others	483.721	450-600
AFG3L1P	chr16	89972585	90002161	chr16-89705763-89706653	chr16	89705763	89706653	0.03580207	others	266.822	150-300
AFG3L1P	chr16	89972585	90002161	chr16-89828190-89828961	chr16	89828190	89828961	0.03580103	others	144.395	0-150
AFG3L1P	chr16	89972585	90002161	chr16-88811664-88812199	chr16	88811664	88812199	0.035489384	others	1160.921	1000-1250
AFG3L1P	chr16	89972585	90002161	chr16-89247036-89247901	chr16	89247036	89247901	0.035441373	others	725.549	600-750
AFG3L1P	chr16	89972585	90002161	chr16-90016070-90016885	chr16	90016070	90016885	0.035303965	brain	43.485	0-150
AFG3L1P	chr16	89972585	90002161	chr16-90077091-90077922	chr16	90077091	90077922	0.03520366	others	104.506	0-150
AFG3L1P	chr16	89972585	90002161	chr16-90022393-90023210	chr16	90022393	90023210	0.035010953	brain	49.808	0-150
AFG3L1P	chr16	89972585	90002161	chr16-89410569-89411447	chr16	89410569	89411447	0.034883935	others	562.016	450-600
AFG3L1P	chr16	89972585	90002161	chr16-89602095-89602933	chr16	89602095	89602933	0.034857966	others	370.49	300-450
AFG3L1P	chr16	89972585	90002161	chr16-88662830-88663682	chr16	88662830	88663682	0.034279324	others	1309.755	>1250
AFG3L1P	chr16	89972585	90002161	chr16-89925764-89926697	chr16	89925764	89926697	0.034129553	others	46.821	0-150
AFG3L1P	chr16	89972585	90002161	chr16-88468492-88469359	chr16	88468492	88469359	0.03409559	others	1504.093	>1250
AFG3L1P	chr16	89972585	90002161	chr16-89741059-89741945	chr16	89741059	89741945	0.033505503	others	231.526	150-300
AFG3L1P	chr16	89972585	90002161	chr16-89860602-89861437	chr16	89860602	89861437	0.0332365	others	111.983	0-150
AFG3L1P	chr16	89972585	90002161	chr16-90081738-90082625	chr16	90081738	90082625	0.03305865	others	109.153	0-150
AFG3L1P	chr16	89972585	90002161	chr16-89333322-89334197	chr16	89333322	89334197	0.032984525	others	639.263	600-750
AFG3L1P	chr16	89972585	90002161	chr16-88705983-88706893	chr16	88705983	88706893	0.0327572	others	1266.602	>1250
AFG3L1P	chr16	89972585	90002161	chr16-89910115-89910908	chr16	89910115	89910908	0.032125954	others	62.47	0-150
AFG3L1P	chr16	89972585	90002161	chr16-89873720-89874554	chr16	89873720	89874554	0.031333905	brain	98.865	0-150
AFG3L1P	chr16	89972585	90002161	chr16-89599309-89600201	chr16	89599309	89600201	0.03132492	others	373.276	300-450
AFG3L1P	chr16	89972585	90002161	chr16-89972224-89973112	chr16	89972224	89973112	0.030051025	brain	0.361	0-150
AGAP2	chr12	57723760	57742157	chr12-57590829-57591605	chr12	57590829	57591605	0.09641915	brain	132.931	0-150
AGAP2	chr12	57723760	57742157	chr12-57520189-57521029	chr12	57520189	57521029	0.07093433	others	203.571	150-300
AGAP2	chr12	57723760	57742157	chr12-57522746-57523402	chr12	57522746	57523402	0.05820322	others	201.014	150-300
AGAP2	chr12	57723760	57742157	chr12-57935641-57936512	chr12	57935641	57936512	0.04761961	others	211.881	150-300
AGAP2	chr12	57723760	57742157	chr12-57896530-57897325	chr12	57896530	57897325	0.047607306	others	172.77	150-300
AGAP2	chr12	57723760	57742157	chr12-57430543-57431357	chr12	57430543	57431357	0.046678398	others	293.217	150-300
AGAP2	chr12	57723760	57742157	chr12-57546731-57547614	chr12	57546731	57547614	0.03583724	brain	177.029	150-300
AGAP2	chr12	57723760	57742157	chr12-57583148-57583991	chr12	57583148	57583991	0.035821207	others	140.612	0-150
AGAP2	chr12	57723760	57742157	chr12-57941094-57941961	chr12	57941094	57941961	0.03565095	others	217.334	150-300
AGAP2	chr12	57723760	57742157	chr12-57549540-57550466	chr12	57549540	57550466	0.035608068	brain	174.22	150-300
AGAP2	chr12	57723760	57742157	chr12-57459057-57459793	chr12	57459057	57459793	0.035552263	others	264.703	150-300
AGAP2	chr12	57723760	57742157	chr12-57462392-57463248	chr12	57462392	57463248	0.03529313	others	261.368	150-300
AGAP2	chr12	57723760	57742157	chr12-57744458-57745368	chr12	57744458	57745368	0.02736677	0	20.698	0-150
AGAP2	chr12	57723760	57742157	chr12-55927584-55928152	chr12	55927584	55928152	0.02404596	others	1796.176	>1250
AGAP2	chr12	57723760	57742157	chr12-55926798-55927465	chr12	55926798	55927465	0.023976583	others	1796.962	>1250
AGAP2	chr12	57723760	57742157	chr12-57229436-57230295	chr12	57229436	57230295	0.023762839	others	494.324	450-600
AGAP2	chr12	57723760	57742157	chr12-56127679-56128578	chr12	56127679	56128578	0.02375389	others	1596.081	>1250
AGAP2	chr12	57723760	57742157	chr12-57078416-57079273	chr12	57078416	57079273	0.02373766	others	645.344	600-750
AGAP2	chr12	57723760	57742157	chr12-57238790-57239706	chr12	57238790	57239706	0.0237212	others	484.97	450-600
AGAP2	chr12	57723760	57742157	chr12-57088404-57089292	chr12	57088404	57089292	0.023686603	others	635.356	600-750
AGAP2	chr12	57723760	57742157	chr12-57487595-57488474	chr12	57487595	57488474	0.023683652	others	236.165	150-300
AGAP2	chr12	57723760	57742157	chr12-56104012-56104876	chr12	56104012	56104876	0.023657862	others	1619.748	>1250
AGAP2	chr12	57723760	57742157	chr12-55931654-55932532	chr12	55931654	55932532	0.023649437	others	1792.106	>1250
AGAP2	chr12	57723760	57742157	chr12-56645665-56646576	chr12	56645665	56646576	0.023632701	others	1078.095	1000-1250
AGAP2	chr12	57723760	57742157	chr12-56221557-56222433	chr12	56221557	56222433	0.013430759	others	1502.203	>1250
AGAP2	chr12	57723760	57742157	chr12-56189294-56189992	chr12	56189294	56189992	0.012072914	others	1534.466	>1250
AGAP2	chr12	57723760	57742157	chr12-57771760-57772632	chr12	57771760	57772632	0.011956853	brain	48.0	0-150
AGAP2	chr12	57723760	57742157	chr12-57693542-57694441	chr12	57693542	57694441	0.011937565	brain	30.218	0-150
AGAP2	chr12	57723760	57742157	chr12-55939929-55940822	chr12	55939929	55940822	0.0119103305	others	1783.831	>1250
AGAP2	chr12	57723760	57742157	chr12-55966333-55967243	chr12	55966333	55967243	0.011852931	others	1757.427	>1250
AGAP2	chr12	57723760	57742157	chr12-56469159-56469829	chr12	56469159	56469829	0.011782989	others	1254.601	>1250
AGAP2	chr12	57723760	57742157	chr12-57112054-57112669	chr12	57112054	57112669	0.011737272	others	611.706	600-750
AGAP2	chr12	57723760	57742157	chr12-57782445-57783295	chr12	57782445	57783295	0.011670257	others	58.685	0-150
AGAP2	chr12	57723760	57742157	chr12-56117803-56118682	chr12	56117803	56118682	0.011650411	others	1605.957	>1250
AGAP2	chr12	57723760	57742157	chr12-55830546-55831298	chr12	55830546	55831298	0.011625159	others	1893.214	>1250
AGAP2	chr12	57723760	57742157	chr12-56223890-56224788	chr12	56223890	56224788	0.011608824	others	1499.87	>1250
AGAP2	chr12	57723760	57742157	chr12-55817484-55818357	chr12	55817484	55818357	0.0116083715	others	1906.276	>1250
AGAP2	chr12	57723760	57742157	chr12-56359837-56360761	chr12	56359837	56360761	0.011606591	others	1363.923	>1250
AGAP2	chr12	57723760	57742157	chr12-56629444-56629795	chr12	56629444	56629795	0.011592786	others	1094.316	1000-1250
AGAP2	chr12	57723760	57742157	chr12-56152063-56152926	chr12	56152063	56152926	0.011558316	others	1571.697	>1250
AGAP2	chr12	57723760	57742157	chr12-55829304-55830184	chr12	55829304	55830184	0.011526568	others	1894.456	>1250
AGAP2	chr12	57723760	57742157	chr12-56751814-56752611	chr12	56751814	56752611	0.0115260035	others	971.946	750-1000
AGAP2	chr12	57723760	57742157	chr12-57893270-57894185	chr12	57893270	57894185	0.011519424	others	169.51	150-300
AGAP2	chr12	57723760	57742157	chr12-56468202-56468972	chr12	56468202	56468972	0.011514124	others	1255.558	>1250
AGAP2	chr12	57723760	57742157	chr12-56636509-56637191	chr12	56636509	56637191	0.01150601	others	1087.251	1000-1250
AGAP2	chr12	57723760	57742157	chr12-56299977-56300806	chr12	56299977	56300806	0.011493512	others	1423.783	>1250
AGAP2	chr12	57723760	57742157	chr12-57846632-57847461	chr12	57846632	57847461	0.011490964	others	122.872	0-150
AGAP2	chr12	57723760	57742157	chr12-57905090-57905916	chr12	57905090	57905916	0.011474963	others	181.33	150-300
AGAP2	chr12	57723760	57742157	chr12-57864961-57865767	chr12	57864961	57865767	0.011455703	others	141.201	0-150
AGAP2	chr12	57723760	57742157	chr12-56116056-56116941	chr12	56116056	56116941	0.011450141	others	1607.704	>1250
AGAP2	chr12	57723760	57742157	chr12-57109794-57110669	chr12	57109794	57110669	0.011448592	others	613.966	600-750
AGAP2	chr12	57723760	57742157	chr12-57621426-57622303	chr12	57621426	57622303	0.011441186	others	102.334	0-150
AGAP2	chr12	57723760	57742157	chr12-56190108-56190618	chr12	56190108	56190618	0.011434769	others	1533.652	>1250
AGAP2	chr12	57723760	57742157	chr12-56687892-56688774	chr12	56687892	56688774	0.0114218285	others	1035.868	1000-1250
AGAP2	chr12	57723760	57742157	chr12-56157814-56158654	chr12	56157814	56158654	0.011403265	others	1565.946	>1250
AGAP2	chr12	57723760	57742157	chr12-56724877-56725738	chr12	56724877	56725738	0.011394214	others	998.883	750-1000
AGAP2	chr12	57723760	57742157	chr12-57902450-57903290	chr12	57902450	57903290	0.011386024	others	178.69	150-300
AGAP2	chr12	57723760	57742157	chr12-57632715-57633602	chr12	57632715	57633602	0.011375157	brain	91.045	0-150
AGAP2	chr12	57723760	57742157	chr12-56629927-56630699	chr12	56629927	56630699	0.011374016	others	1093.833	1000-1250
AGAP2	chr12	57723760	57742157	chr12-57452585-57453456	chr12	57452585	57453456	0.011363875	others	271.175	150-300
AGAP2	chr12	57723760	57742157	chr12-57751993-57752880	chr12	57751993	57752880	0.009314824	0	28.233	0-150
AGAP2	chr12	57723760	57742157	chr12-57868726-57869549	chr12	57868726	57869549	0.0005418957	0	144.966	0-150
AGGF1	chr5	77029250	77065234	chr5-76715657-76716517	chr5	76715657	76716517	0.25558257	others	313.593	300-450
AGGF1	chr5	77029250	77065234	chr5-77491884-77492793	chr5	77491884	77492793	0.24804506	others	462.634	450-600
AGGF1	chr5	77029250	77065234	chr5-77775821-77776657	chr5	77775821	77776657	0.10469264	others	746.571	600-750
AGGF1	chr5	77029250	77065234	chr5-77030067-77030930	chr5	77030067	77030930	0.1023137	0	0.817	0-150
AGGF1	chr5	77029250	77065234	chr5-77077038-77077997	chr5	77077038	77077997	0.05702168	brain	47.788	0-150
AGGF1	chr5	77029250	77065234	chr5-78294295-78295137	chr5	78294295	78295137	0.05474029	others	1265.045	>1250
AGGF1	chr5	77029250	77065234	chr5-75511287-75512142	chr5	75511287	75512142	0.05429055	others	1517.963	>1250
AGGF1	chr5	77029250	77065234	chr5-75510374-75511036	chr5	75510374	75511036	0.053776495	others	1518.876	>1250
AGGF1	chr5	77029250	77065234	chr5-76403041-76403806	chr5	76403041	76403806	0.053483456	others	626.209	600-750
AGGF1	chr5	77029250	77065234	chr5-75052771-75053183	chr5	75052771	75053183	0.05304052	others	1976.479	>1250
AGGF1	chr5	77029250	77065234	chr5-75717048-75717909	chr5	75717048	75717909	0.05267187	others	1312.202	>1250
AGGF1	chr5	77029250	77065234	chr5-75336625-75337536	chr5	75336625	75337536	0.05232433	others	1692.625	>1250
AGGF1	chr5	77029250	77065234	chr5-77086624-77087521	chr5	77086624	77087521	0.05189369	brain	57.374	0-150
AGGF1	chr5	77029250	77065234	chr5-78360033-78360878	chr5	78360033	78360878	0.051804427	others	1330.783	>1250
AGGF1	chr5	77029250	77065234	chr5-77167920-77168794	chr5	77167920	77168794	0.004831296	0	138.67	0-150
AGL	chr1	99850083	99924023	chr1-100037783-100038558	chr1	100037783	100038558	0.21757206	brain	187.7	150-300
AGL	chr1	99850083	99924023	chr1-100132566-100133451	chr1	100132566	100133451	0.13456522	others	282.483	150-300
AGL	chr1	99850083	99924023	chr1-100894421-100895348	chr1	100894421	100895348	0.12715746	others	1044.338	1000-1250
AGL	chr1	99850083	99924023	chr1-100350964-100351803	chr1	100350964	100351803	0.11990254	others	500.881	450-600
AGL	chr1	99850083	99924023	chr1-100352000-100352846	chr1	100352000	100352846	0.116091244	others	501.917	450-600
AGL	chr1	99850083	99924023	chr1-100249439-100250286	chr1	100249439	100250286	0.108384006	others	399.356	300-450
AGL	chr1	99850083	99924023	chr1-100265839-100266751	chr1	100265839	100266751	0.0737672	others	415.756	300-450
AGL	chr1	99850083	99924023	chr1-101309254-101310142	chr1	101309254	101310142	0.072128996	others	1459.171	>1250
AGL	chr1	99850083	99924023	chr1-100459264-100460091	chr1	100459264	100460091	0.072044924	others	609.181	600-750
AGL	chr1	99850083	99924023	chr1-99849675-99850610	chr1	99849675	99850610	0.063442335	0	0.408	0-150
AGL	chr1	99850083	99924023	chr1-100188430-100189322	chr1	100188430	100189322	0.052365743	others	338.347	300-450
AGL	chr1	99850083	99924023	chr1-99969549-99970421	chr1	99969549	99970421	0.04201842	others	119.466	0-150
AGL	chr1	99850083	99924023	chr1-101203799-101204666	chr1	101203799	101204666	0.034090884	others	1353.716	>1250
AGL	chr1	99850083	99924023	chr1-101238506-101239365	chr1	101238506	101239365	0.029221172	others	1388.423	>1250
AGL	chr1	99850083	99924023	chr1-101025419-101026323	chr1	101025419	101026323	0.028757188	others	1175.336	1000-1250
AGL	chr1	99850083	99924023	chr1-100463547-100464452	chr1	100463547	100464452	0.026736902	others	613.464	600-750
AGPAT5	chr8	6708356	6759666	chr8-6406100-6406764	chr8	6406100	6406764	0.42212692	brain	302.256	300-450
AGPAT5	chr8	6708356	6759666	chr8-6519133-6519957	chr8	6519133	6519957	0.15936129	others	189.223	150-300
AGPAT5	chr8	6708356	6759666	chr8-6708007-6708913	chr8	6708007	6708913	0.14244257	0	0.349	0-150
AGPAT5	chr8	6708356	6759666	chr8-6562593-6563432	chr8	6562593	6563432	0.08141106	others	145.763	0-150
AGPAT5	chr8	6708356	6759666	chr8-6744350-6745270	chr8	6744350	6745270	0.08088274	others	35.994	0-150
AGPAT5	chr8	6708356	6759666	chr8-6840569-6841368	chr8	6840569	6841368	0.07812641	others	132.213	0-150
AGPAT5	chr8	6708356	6759666	chr8-6594011-6594913	chr8	6594011	6594913	0.074785724	others	114.345	0-150
AGPAT5	chr8	6708356	6759666	chr8-8701472-8702341	chr8	8701472	8702341	0.07306324	others	1993.116	>1250
AGPAT5	chr8	6708356	6759666	chr8-6800445-6801451	chr8	6800445	6801451	0.06824779	others	92.089	0-150
AGPAT5	chr8	6708356	6759666	chr8-6561736-6562461	chr8	6561736	6562461	0.06569456	others	146.62	0-150
AGPS	chr2	177392643	177559299	chr2-177392368-177393280	chr2	177392368	177393280	0.668646	0	0.275	0-150
AGPS	chr2	177392643	177559299	chr2-177263324-177264181	chr2	177263324	177264181	0.060487814	0	129.319	0-150
AGTPBP1	chr9	85546538	85742029	chr9-85940761-85941570	chr9	85940761	85941570	0.1697146	brain	394.223	300-450
AGTPBP1	chr9	85546538	85742029	chr9-86282140-86283003	chr9	86282140	86283003	0.105254434	others	735.602	600-750
AGTPBP1	chr9	85546538	85742029	chr9-83980096-83980980	chr9	83980096	83980980	0.084677674	others	1566.442	>1250
AGTPBP1	chr9	85546538	85742029	chr9-86354072-86354971	chr9	86354072	86354971	0.08423671	others	807.534	750-1000
AGTPBP1	chr9	85546538	85742029	chr9-84953880-84954701	chr9	84953880	84954701	0.06364859	brain	592.658	450-600
AGTPBP1	chr9	85546538	85742029	chr9-83956210-83957047	chr9	83956210	83957047	0.06361432	others	1590.328	>1250
AGTPBP1	chr9	85546538	85742029	chr9-84670232-84671003	chr9	84670232	84671003	0.06356097	brain	876.306	750-1000
AGTPBP1	chr9	85546538	85742029	chr9-84667967-84668768	chr9	84667967	84668768	0.063545085	brain	878.571	750-1000
AGTPBP1	chr9	85546538	85742029	chr9-84974524-84975449	chr9	84974524	84975449	0.06352162	others	572.014	450-600
AGTPBP1	chr9	85546538	85742029	chr9-83920946-83921818	chr9	83920946	83921818	0.06334755	others	1625.592	>1250
AGTPBP1	chr9	85546538	85742029	chr9-85522398-85523254	chr9	85522398	85523254	0.042551354	brain	24.14	0-150
AGTPBP1	chr9	85546538	85742029	chr9-86126912-86127746	chr9	86126912	86127746	0.042476263	others	580.374	450-600
AGTPBP1	chr9	85546538	85742029	chr9-85521122-85522018	chr9	85521122	85522018	0.04246724	brain	25.416	0-150
AGTPBP1	chr9	85546538	85742029	chr9-84704920-84705838	chr9	84704920	84705838	0.04240918	others	841.618	750-1000
AGTPBP1	chr9	85546538	85742029	chr9-83707497-83708265	chr9	83707497	83708265	0.022468742	others	1839.041	>1250
AGTPBP1	chr9	85546538	85742029	chr9-85741569-85742377	chr9	85741569	85742377	0.021744559	brain	195.031	150-300
AGTPBP1	chr9	85546538	85742029	chr9-84697014-84697925	chr9	84697014	84697925	0.02157036	others	849.524	750-1000
AGTPBP1	chr9	85546538	85742029	chr9-84778276-84779118	chr9	84778276	84779118	0.021476116	others	768.262	750-1000
AGTPBP1	chr9	85546538	85742029	chr9-84990238-84991118	chr9	84990238	84991118	0.021105185	others	556.3	450-600
AGTPBP1	chr9	85546538	85742029	chr9-84181536-84182284	chr9	84181536	84182284	0.021066144	others	1365.002	>1250
AGTPBP1	chr9	85546538	85742029	chr9-85527467-85528331	chr9	85527467	85528331	0.021000454	brain	19.071	0-150
AGTPBP1	chr9	85546538	85742029	chr9-84991367-84992180	chr9	84991367	84992180	0.020986693	others	555.171	450-600
AGTPBP1	chr9	85546538	85742029	chr9-85040526-85041364	chr9	85040526	85041364	0.020924073	brain	506.012	450-600
AGTPBP1	chr9	85546538	85742029	chr9-84260861-84261760	chr9	84260861	84261760	0.020913087	others	1285.677	>1250
AGTPBP1	chr9	85546538	85742029	chr9-86099012-86099954	chr9	86099012	86099954	0.020905197	others	552.474	450-600
AGTPBP1	chr9	85546538	85742029	chr9-83817327-83818210	chr9	83817327	83818210	0.020896722	others	1729.211	>1250
AGTPBP1	chr9	85546538	85742029	chr9-85804964-85805853	chr9	85804964	85805853	0.020843672	brain	258.426	150-300
AGTPBP1	chr9	85546538	85742029	chr9-86948489-86949211	chr9	86948489	86949211	0.020802995	others	1401.951	>1250
AGTPBP1	chr9	85546538	85742029	chr9-85037813-85038725	chr9	85037813	85038725	0.020769041	brain	508.725	450-600
AHCYL2	chr7	129225022	129430211	chr7-129829858-129830750	chr7	129829858	129830750	0.17618893	brain	604.836	600-750
AHCYL2	chr7	129225022	129430211	chr7-129611345-129612255	chr7	129611345	129612255	0.17345244	brain	386.323	300-450
AHCYL2	chr7	129225022	129430211	chr7-129433883-129434801	chr7	129433883	129434801	0.14862657	brain	208.861	150-300
AHCYL2	chr7	129225022	129430211	chr7-129502001-129502907	chr7	129502001	129502907	0.09801259	others	276.979	150-300
AHCYL2	chr7	129225022	129430211	chr7-129054527-129055446	chr7	129054527	129055446	0.08146053	others	170.495	150-300
AHCYL2	chr7	129225022	129430211	chr7-129825420-129826238	chr7	129825420	129826238	0.08092345	others	600.398	600-750
AHCYL2	chr7	129225022	129430211	chr7-128862476-128863314	chr7	128862476	128863314	0.048859477	others	362.546	300-450
AHCYL2	chr7	129225022	129430211	chr7-129948776-129949564	chr7	129948776	129949564	0.048761528	others	723.754	600-750
AHCYL2	chr7	129225022	129430211	chr7-130204955-130205826	chr7	130204955	130205826	0.032564525	others	979.933	750-1000
AHCYL2	chr7	129225022	129430211	chr7-128455374-128456263	chr7	128455374	128456263	0.0325411	others	769.648	750-1000
AHCYL2	chr7	129225022	129430211	chr7-130069988-130070879	chr7	130069988	130070879	0.03245156	others	844.966	750-1000
AHCYL2	chr7	129225022	129430211	chr7-128530857-128531628	chr7	128530857	128531628	0.03244159	others	694.165	600-750
AHCYL2	chr7	129225022	129430211	chr7-128459033-128459851	chr7	128459033	128459851	0.032387514	others	765.989	750-1000
AHCYL2	chr7	129225022	129430211	chr7-129952428-129953233	chr7	129952428	129953233	0.032313995	others	727.406	600-750
AHCYL2	chr7	129225022	129430211	chr7-128476351-128477260	chr7	128476351	128477260	0.016102158	others	748.671	600-750
AHCYL2	chr7	129225022	129430211	chr7-129210208-129211055	chr7	129210208	129211055	0.016058834	others	14.814	0-150
AHCYL2	chr7	129225022	129430211	chr7-128409566-128410490	chr7	128409566	128410490	0.015975602	others	815.456	750-1000
AHCYL2	chr7	129225022	129430211	chr7-131105628-131106538	chr7	131105628	131106538	0.015937453	others	1880.606	>1250
AHCYL2	chr7	129225022	129430211	chr7-129189091-129189673	chr7	129189091	129189673	0.015874386	others	35.931	0-150
AHCYL2	chr7	129225022	129430211	chr7-130072010-130072810	chr7	130072010	130072810	0.015868595	others	846.988	750-1000
AHCYL2	chr7	129225022	129430211	chr7-129367581-129368336	chr7	129367581	129368336	0.01585836	brain	142.559	0-150
AHCYL2	chr7	129225022	129430211	chr7-128879793-128880664	chr7	128879793	128880664	0.015845265	others	345.229	300-450
AHCYL2	chr7	129225022	129430211	chr7-128738872-128739764	chr7	128738872	128739764	0.015821617	others	486.15	450-600
AHCYL2	chr7	129225022	129430211	chr7-127651602-127652514	chr7	127651602	127652514	0.015783614	others	1573.42	>1250
AHCYL2	chr7	129225022	129430211	chr7-129188163-129188967	chr7	129188163	129188967	0.015771918	others	36.859	0-150
AHCYL2	chr7	129225022	129430211	chr7-128454122-128454893	chr7	128454122	128454893	0.015714647	others	770.9	750-1000
AHCYL2	chr7	129225022	129430211	chr7-129224455-129225322	chr7	129224455	129225322	0.015707348	brain	0.567	0-150
AHCYL2	chr7	129225022	129430211	chr7-128343379-128344303	chr7	128343379	128344303	0.01570491	others	881.643	750-1000
AHCYL2	chr7	129225022	129430211	chr7-129240116-129241020	chr7	129240116	129241020	0.015679875	others	15.094	0-150
AHCYL2	chr7	129225022	129430211	chr7-129218389-129219450	chr7	129218389	129219450	0.01567323	others	6.633	0-150
AHCYL2	chr7	129225022	129430211	chr7-130050880-130051783	chr7	130050880	130051783	0.015637722	others	825.858	750-1000
AHCYL2	chr7	129225022	129430211	chr7-129144353-129145184	chr7	129144353	129145184	0.0016873825	0	80.669	0-150
AHI1	chr6	135283531	135497776	chr6-136288586-136289353	chr6	136288586	136289353	0.26760438	others	1005.055	1000-1250
AHI1	chr6	135283531	135497776	chr6-136226115-136226972	chr6	136226115	136226972	0.22283746	others	942.584	750-1000
AHI1	chr6	135283531	135497776	chr6-136289524-136290397	chr6	136289524	136290397	0.17802355	others	1005.993	1000-1250
AHI1	chr6	135283531	135497776	chr6-136249950-136250826	chr6	136249950	136250826	0.15564227	others	966.419	750-1000
AHI1	chr6	135283531	135497776	chr6-135180544-135181466	chr6	135180544	135181466	0.066049024	others	102.987	0-150
AHI1	chr6	135283531	135497776	chr6-136037823-136038697	chr6	136037823	136038697	0.06604887	others	754.292	750-1000
AHI1	chr6	135283531	135497776	chr6-135054456-135055348	chr6	135054456	135055348	0.043649975	others	229.075	150-300
AHI1	chr6	135283531	135497776	chr6-136792641-136793320	chr6	136792641	136793320	0.021253066	others	1509.11	>1250
AHI1	chr6	135283531	135497776	chr6-136351695-136352602	chr6	136351695	136352602	0.02125196	others	1068.164	1000-1250
AHI1	chr6	135283531	135497776	chr6-135497297-135498189	chr6	135497297	135498189	0.021251658	others	213.766	150-300
AHI1	chr6	135283531	135497776	chr6-136306203-136307036	chr6	136306203	136307036	0.021251464	others	1022.672	1000-1250
AHI1	chr6	135283531	135497776	chr6-136822312-136823232	chr6	136822312	136823232	0.02125141	others	1538.781	>1250
AHI1	chr6	135283531	135497776	chr6-134178049-134178855	chr6	134178049	134178855	0.021251341	others	1105.482	1000-1250
AHI1	chr6	135283531	135497776	chr6-135851237-135852103	chr6	135851237	135852103	0.021251015	others	567.706	450-600
AHI1	chr6	135283531	135497776	chr6-136783644-136784583	chr6	136783644	136784583	0.021250995	others	1500.113	>1250
AHI1	chr6	135283531	135497776	chr6-136550071-136550993	chr6	136550071	136550993	0.02125097	others	1266.54	>1250
AHI1	chr6	135283531	135497776	chr6-136643969-136644789	chr6	136643969	136644789	0.021250956	others	1360.438	>1250
AHI1	chr6	135283531	135497776	chr6-137218901-137219761	chr6	137218901	137219761	0.021250924	others	1935.37	>1250
AHI1	chr6	135283531	135497776	chr6-133952750-133953641	chr6	133952750	133953641	0.021250913	others	1330.781	>1250
AHI1	chr6	135283531	135497776	chr6-136791165-136792006	chr6	136791165	136792006	0.021250712	others	1507.634	>1250
AHI1	chr6	135283531	135497776	chr6-134174572-134175421	chr6	134174572	134175421	0.021250613	others	1108.959	1000-1250
AHI1	chr6	135283531	135497776	chr6-133951813-133952467	chr6	133951813	133952467	0.021250507	others	1331.718	>1250
AIDA	chr1	222668012	222713210	chr1-222465095-222465983	chr1	222465095	222465983	0.1089203	others	202.917	150-300
AIDA	chr1	222668012	222713210	chr1-223126523-223127413	chr1	223126523	223127413	0.101764865	others	458.511	450-600
AIDA	chr1	222668012	222713210	chr1-223089774-223090640	chr1	223089774	223090640	0.09455334	others	421.762	300-450
AIDA	chr1	222668012	222713210	chr1-223081103-223081975	chr1	223081103	223081975	0.07832189	others	413.091	300-450
AIDA	chr1	222668012	222713210	chr1-223712218-223713014	chr1	223712218	223713014	0.07686151	others	1044.206	1000-1250
AIDA	chr1	222668012	222713210	chr1-221741773-221742650	chr1	221741773	221742650	0.053242672	others	926.239	750-1000
AIDA	chr1	222668012	222713210	chr1-221742938-221743509	chr1	221742938	221743509	0.052344263	others	925.074	750-1000
AIDA	chr1	222668012	222713210	chr1-223129051-223129966	chr1	223129051	223129966	0.052217323	others	461.039	450-600
AIDA	chr1	222668012	222713210	chr1-223133451-223134337	chr1	223133451	223134337	0.05115783	others	465.439	450-600
AIDA	chr1	222668012	222713210	chr1-222454817-222455701	chr1	222454817	222455701	0.050361745	brain	213.195	150-300
AIDA	chr1	222668012	222713210	chr1-223142816-223143686	chr1	223142816	223143686	0.04170184	others	474.804	450-600
AIDA	chr1	222668012	222713210	chr1-223845689-223846595	chr1	223845689	223846595	0.04113532	others	1177.677	1000-1250
AIDA	chr1	222668012	222713210	chr1-222713117-222713754	chr1	222713117	222713754	0.035711996	0	45.105	0-150
AIDA	chr1	222668012	222713210	chr1-222712199-222712990	chr1	222712199	222712990	0.033332214	0	44.187	0-150
AIDA	chr1	222668012	222713210	chr1-223652331-223653235	chr1	223652331	223653235	0.029480787	others	984.319	750-1000
AIDA	chr1	222668012	222713210	chr1-224329832-224330711	chr1	224329832	224330711	0.028869284	others	1661.82	>1250
AIDA	chr1	222668012	222713210	chr1-224356503-224357423	chr1	224356503	224357423	0.028481638	others	1688.491	>1250
AIDA	chr1	222668012	222713210	chr1-224113867-224114637	chr1	224113867	224114637	0.028467145	others	1445.855	>1250
AIDA	chr1	222668012	222713210	chr1-222711128-222711805	chr1	222711128	222711805	0.024779376	0	43.116	0-150
AIDA	chr1	222668012	222713210	chr1-222546720-222547605	chr1	222546720	222547605	0.018177547	others	121.292	0-150
AIDA	chr1	222668012	222713210	chr1-223795913-223796747	chr1	223795913	223796747	0.017926326	others	1127.901	1000-1250
AIDA	chr1	222668012	222713210	chr1-224434431-224435315	chr1	224434431	224435315	0.017841658	others	1766.419	>1250
AIDA	chr1	222668012	222713210	chr1-223802452-223803302	chr1	223802452	223803302	0.01625707	others	1134.44	1000-1250
AIDA	chr1	222668012	222713210	chr1-223731165-223732077	chr1	223731165	223732077	0.015798802	others	1063.153	1000-1250
AIDA	chr1	222668012	222713210	chr1-222617427-222618269	chr1	222617427	222618269	0.015743852	brain	50.585	0-150
AIDA	chr1	222668012	222713210	chr1-222589529-222590414	chr1	222589529	222590414	0.015483724	others	78.483	0-150
AIDA	chr1	222668012	222713210	chr1-223765220-223766115	chr1	223765220	223766115	0.015424334	others	1097.208	1000-1250
AIDA	chr1	222668012	222713210	chr1-224168697-224169602	chr1	224168697	224169602	0.015384748	others	1500.685	>1250
AIDA	chr1	222668012	222713210	chr1-222618451-222619242	chr1	222618451	222619242	0.015081208	brain	49.561	0-150
AIDA	chr1	222668012	222713210	chr1-223364778-223365379	chr1	223364778	223365379	0.014913823	others	696.766	600-750
AIDA	chr1	222668012	222713210	chr1-224503224-224504113	chr1	224503224	224504113	0.014887517	others	1835.212	>1250
AIDA	chr1	222668012	222713210	chr1-223362971-223363865	chr1	223362971	223363865	0.014674747	others	694.959	600-750
AIDA	chr1	222668012	222713210	chr1-224182933-224183658	chr1	224182933	224183658	0.01461838	others	1514.921	>1250
AIDA	chr1	222668012	222713210	chr1-223748668-223749482	chr1	223748668	223749482	0.014555144	others	1080.656	1000-1250
AIDA	chr1	222668012	222713210	chr1-223992250-223993120	chr1	223992250	223993120	0.0145400725	others	1324.238	>1250
AIDA	chr1	222668012	222713210	chr1-222643720-222644655	chr1	222643720	222644655	0.014418267	brain	24.292	0-150
AIDA	chr1	222668012	222713210	chr1-222814558-222815453	chr1	222814558	222815453	0.014277585	others	146.546	0-150
AIDA	chr1	222668012	222713210	chr1-222738340-222739260	chr1	222738340	222739260	0.013980401	others	70.328	0-150
AIDA	chr1	222668012	222713210	chr1-223755661-223756549	chr1	223755661	223756549	0.013851009	others	1087.649	1000-1250
AIMP1	chr4	106315543	106349226	chr4-105708281-105709201	chr4	105708281	105709201	0.23429279	others	607.262	600-750
AIMP1	chr4	106315543	106349226	chr4-105473759-105474266	chr4	105473759	105474266	0.13150425	others	841.784	750-1000
AIMP1	chr4	106315543	106349226	chr4-107036945-107037728	chr4	107036945	107037728	0.11449153	others	721.402	600-750
AIMP1	chr4	106315543	106349226	chr4-107719888-107720780	chr4	107719888	107720780	0.11384047	brain	1404.345	>1250
AIMP1	chr4	106315543	106349226	chr4-107033897-107034787	chr4	107033897	107034787	0.11257504	others	718.354	600-750
AIMP1	chr4	106315543	106349226	chr4-106892736-106893609	chr4	106892736	106893609	0.09556315	others	577.193	450-600
AIMP1	chr4	106315543	106349226	chr4-106315792-106316738	chr4	106315792	106316738	0.078706056	0	0.249	0-150
AIMP1	chr4	106315543	106349226	chr4-107989417-107990272	chr4	107989417	107990272	0.075560205	others	1673.874	>1250
AIMP1	chr4	106315543	106349226	chr4-107931064-107931945	chr4	107931064	107931945	0.07064692	others	1615.521	>1250
AIMP1	chr4	106315543	106349226	chr4-105146153-105147002	chr4	105146153	105147002	0.04323092	others	1169.39	1000-1250
AIMP1	chr4	106315543	106349226	chr4-105990636-105991529	chr4	105990636	105991529	0.042675387	others	324.907	300-450
AIMP1	chr4	106315543	106349226	chr4-108172709-108173479	chr4	108172709	108173479	0.03924495	others	1857.166	>1250
AIMP1	chr4	106315543	106349226	chr4-105147580-105148315	chr4	105147580	105148315	0.03873961	others	1167.963	1000-1250
AIMP1	chr4	106315543	106349226	chr4-107824554-107825466	chr4	107824554	107825466	0.03605684	others	1509.011	>1250
AIMP1	chr4	106315543	106349226	chr4-108115949-108116828	chr4	108115949	108116828	0.03576999	others	1800.406	>1250
AIMP1	chr4	106315543	106349226	chr4-104394140-104395015	chr4	104394140	104395015	0.035148624	others	1921.403	>1250
AK2	chr1	33007939	33080996	chr1-32650715-32651501	chr1	32650715	32651501	0.08151904	others	357.224	300-450
AK2	chr1	33007939	33080996	chr1-32817138-32817979	chr1	32817138	32817979	0.07530515	others	190.801	150-300
AK2	chr1	33007939	33080996	chr1-32539320-32540257	chr1	32539320	32540257	0.0629106	others	468.619	450-600
AK2	chr1	33007939	33080996	chr1-32886234-32887130	chr1	32886234	32887130	0.06181407	others	121.705	0-150
AK2	chr1	33007939	33080996	chr1-32351196-32352077	chr1	32351196	32352077	0.058358703	others	656.743	600-750
AK2	chr1	33007939	33080996	chr1-33126962-33127867	chr1	33126962	33127867	0.056585338	others	119.023	0-150
AK2	chr1	33007939	33080996	chr1-33470291-33471171	chr1	33470291	33471171	0.051829357	others	462.352	450-600
AK2	chr1	33007939	33080996	chr1-33255470-33256293	chr1	33255470	33256293	0.051499404	others	247.531	150-300
AK2	chr1	33007939	33080996	chr1-32400613-32401536	chr1	32400613	32401536	0.05100854	others	607.326	600-750
AK2	chr1	33007939	33080996	chr1-33256443-33257015	chr1	33256443	33257015	0.050151832	others	248.504	150-300
AK2	chr1	33007939	33080996	chr1-32500265-32501177	chr1	32500265	32501177	0.048620157	others	507.674	450-600
AK2	chr1	33007939	33080996	chr1-32394119-32395044	chr1	32394119	32395044	0.04763215	others	613.82	600-750
AK2	chr1	33007939	33080996	chr1-33430626-33431448	chr1	33430626	33431448	0.046818893	others	422.687	300-450
AK2	chr1	33007939	33080996	chr1-33074307-33075154	chr1	33074307	33075154	0.04671584	brain	66.368	0-150
AK2	chr1	33007939	33080996	chr1-32972598-32973511	chr1	32972598	32973511	0.04643746	others	35.341	0-150
AK2	chr1	33007939	33080996	chr1-33086045-33086852	chr1	33086045	33086852	0.046424456	others	78.106	0-150
AK2	chr1	33007939	33080996	chr1-32753564-32754401	chr1	32753564	32754401	0.046046574	others	254.375	150-300
AK2	chr1	33007939	33080996	chr1-33472115-33472993	chr1	33472115	33472993	0.045332648	others	464.176	450-600
AK2	chr1	33007939	33080996	chr1-33349462-33350333	chr1	33349462	33350333	0.0427603	others	341.523	300-450
AK2	chr1	33007939	33080996	chr1-33080667-33081545	chr1	33080667	33081545	0.04272556	others	72.728	0-150
AK2	chr1	33007939	33080996	chr1-33006970-33007843	chr1	33006970	33007843	0.04271821	brain	0.969	0-150
AK2	chr1	33007939	33080996	chr1-33180498-33181363	chr1	33180498	33181363	0.03983448	others	172.559	150-300
AK2	chr1	33007939	33080996	chr1-32964408-32965228	chr1	32964408	32965228	0.038687177	brain	43.531	0-150
AK2	chr1	33007939	33080996	chr1-33181652-33182536	chr1	33181652	33182536	0.038110957	others	173.713	150-300
AK2	chr1	33007939	33080996	chr1-33152888-33153799	chr1	33152888	33153799	0.025398606	0	144.949	0-150
AK2	chr1	33007939	33080996	chr1-33036508-33037374	chr1	33036508	33037374	0.020035412	0	28.569	0-150
AK3	chr9	4709558	4742043	chr9-5437441-5438326	chr9	5437441	5438326	0.18868782	brain	727.883	600-750
AK3	chr9	4709558	4742043	chr9-4984577-4985458	chr9	4984577	4985458	0.16242935	brain	275.019	150-300
AK3	chr9	4709558	4742043	chr9-5628575-5629475	chr9	5628575	5629475	0.119837604	others	919.017	750-1000
AK3	chr9	4709558	4742043	chr9-5450105-5450998	chr9	5450105	5450998	0.0993961	others	740.547	600-750
AK3	chr9	4709558	4742043	chr9-4740875-4741717	chr9	4740875	4741717	0.083064675	0	31.317	0-150
AK3	chr9	4709558	4742043	chr9-2843663-2844559	chr9	2843663	2844559	0.07932484	others	1865.895	>1250
AK3	chr9	4709558	4742043	chr9-4334169-4335084	chr9	4334169	4335084	0.07808985	others	375.389	300-450
AK3	chr9	4709558	4742043	chr9-6015270-6016164	chr9	6015270	6016164	0.07474204	others	1305.712	>1250
AK3	chr9	4709558	4742043	chr9-3525743-3526487	chr9	3525743	3526487	0.07405496	others	1183.815	1000-1250
AK3	chr9	4709558	4742043	chr9-4792339-4793260	chr9	4792339	4793260	0.055352207	brain	82.781	0-150
AK3	chr9	4709558	4742043	chr9-4679189-4680054	chr9	4679189	4680054	0.050486904	brain	30.369	0-150
AK3	chr9	4709558	4742043	chr9-4489764-4490711	chr9	4489764	4490711	0.046958543	others	219.794	150-300
AK3	chr9	4709558	4742043	chr9-6703709-6704548	chr9	6703709	6704548	0.046700038	others	1994.151	>1250
AK3	chr9	4709558	4742043	chr9-6681040-6681866	chr9	6681040	6681866	0.04595537	others	1971.482	>1250
AK3	chr9	4709558	4742043	chr9-4666009-4666924	chr9	4666009	4666924	0.044372182	brain	43.549	0-150
AK3	chr9	4709558	4742043	chr9-4662074-4662860	chr9	4662074	4662860	0.043217603	brain	47.484	0-150
AK9	chr6	109492855	109691217	chr6-109382259-109383094	chr6	109382259	109383094	0.15382195	brain	110.596	0-150
AK9	chr6	109492855	109691217	chr6-109482941-109483851	chr6	109482941	109483851	0.13615909	brain	9.914	0-150
AK9	chr6	109492855	109691217	chr6-109440310-109441180	chr6	109440310	109441180	0.12645927	brain	52.545	0-150
AK9	chr6	109492855	109691217	chr6-110039293-110040105	chr6	110039293	110040105	0.11957211	brain	546.438	450-600
AK9	chr6	109492855	109691217	chr6-109094445-109095349	chr6	109094445	109095349	0.1149297	brain	398.41	300-450
AK9	chr6	109492855	109691217	chr6-110178571-110179236	chr6	110178571	110179236	0.089535356	brain	685.716	600-750
AK9	chr6	109492855	109691217	chr6-108559207-108560135	chr6	108559207	108560135	0.0383589	others	933.648	750-1000
AK9	chr6	109492855	109691217	chr6-110875861-110876679	chr6	110875861	110876679	0.038132936	others	1383.006	>1250
AK9	chr6	109492855	109691217	chr6-108560508-108561315	chr6	108560508	108561315	0.03811915	others	932.347	750-1000
AK9	chr6	109492855	109691217	chr6-110874226-110875095	chr6	110874226	110875095	0.03806702	others	1381.371	>1250
AK9	chr6	109492855	109691217	chr6-110981637-110982560	chr6	110981637	110982560	0.037289124	others	1488.782	>1250
AK9	chr6	109492855	109691217	chr6-111483602-111484229	chr6	111483602	111484229	0.03702665	others	1990.747	>1250
AK9	chr6	109492855	109691217	chr6-108260765-108261651	chr6	108260765	108261651	0.022413654	others	1232.09	1000-1250
AK9	chr6	109492855	109691217	chr6-108074341-108075218	chr6	108074341	108075218	0.02240393	others	1418.514	>1250
AK9	chr6	109492855	109691217	chr6-110813970-110814686	chr6	110813970	110814686	0.022323674	others	1321.115	>1250
AK9	chr6	109492855	109691217	chr6-110958237-110959159	chr6	110958237	110959159	0.021949898	others	1465.382	>1250
AK9	chr6	109492855	109691217	chr6-107957824-107958651	chr6	107957824	107958651	0.021164754	others	1535.031	>1250
AK9	chr6	109492855	109691217	chr6-110815093-110815952	chr6	110815093	110815952	0.021152755	others	1322.238	>1250
AK9	chr6	109492855	109691217	chr6-108557953-108558682	chr6	108557953	108558682	0.020834038	others	934.902	750-1000
AK9	chr6	109492855	109691217	chr6-111482124-111482800	chr6	111482124	111482800	0.019515382	others	1989.269	>1250
AK9	chr6	109492855	109691217	chr6-110413984-110414864	chr6	110413984	110414864	0.019496353	brain	921.129	750-1000
AK9	chr6	109492855	109691217	chr6-111258861-111259759	chr6	111258861	111259759	0.019485626	others	1766.006	>1250
AK9	chr6	109492855	109691217	chr6-108848052-108849001	chr6	108848052	108849001	0.01944274	others	644.803	600-750
AK9	chr6	109492855	109691217	chr6-109009085-109009900	chr6	109009085	109009900	0.019098284	others	483.77	450-600
AK9	chr6	109492855	109691217	chr6-108294575-108295414	chr6	108294575	108295414	0.018995289	others	1198.28	1000-1250
AK9	chr6	109492855	109691217	chr6-109704946-109705826	chr6	109704946	109705826	0.018846232	others	212.091	150-300
AK9	chr6	109492855	109691217	chr6-110415258-110416071	chr6	110415258	110416071	0.018542748	brain	922.403	750-1000
AKAP1	chr17	57085091	57121349	chr17-58006391-58006890	chr17	58006391	58006890	0.061901964	brain	921.3	750-1000
AKAP1	chr17	57085091	57121349	chr17-56833585-56834447	chr17	56833585	56834447	0.061340325	brain	251.506	150-300
AKAP1	chr17	57085091	57121349	chr17-57849689-57850635	chr17	57849689	57850635	0.05854432	brain	764.598	750-1000
AKAP1	chr17	57085091	57121349	chr17-56913634-56914521	chr17	56913634	56914521	0.052136924	others	171.457	150-300
AKAP1	chr17	57085091	57121349	chr17-58007033-58007919	chr17	58007033	58007919	0.049285125	brain	921.942	750-1000
AKAP1	chr17	57085091	57121349	chr17-57255914-57256828	chr17	57255914	57256828	0.036206603	brain	170.823	150-300
AKAP1	chr17	57085091	57121349	chr17-57832853-57833713	chr17	57832853	57833713	0.035753973	brain	747.762	600-750
AKAP1	chr17	57085091	57121349	chr17-57662674-57663533	chr17	57662674	57663533	0.034951452	brain	577.583	450-600
AKAP1	chr17	57085091	57121349	chr17-57995113-57995976	chr17	57995113	57995976	0.034400176	brain	910.022	750-1000
AKAP1	chr17	57085091	57121349	chr17-57834026-57834839	chr17	57834026	57834839	0.033369217	brain	748.935	600-750
AKAP1	chr17	57085091	57121349	chr17-57258295-57259143	chr17	57258295	57259143	0.03269526	others	173.204	150-300
AKAP1	chr17	57085091	57121349	chr17-58417249-58418113	chr17	58417249	58418113	0.029942749	others	1332.158	>1250
AKAP1	chr17	57085091	57121349	chr17-57987286-57987972	chr17	57987286	57987972	0.029062094	others	902.195	750-1000
AKAP1	chr17	57085091	57121349	chr17-57356822-57357762	chr17	57356822	57357762	0.028984575	others	271.731	150-300
AKAP1	chr17	57085091	57121349	chr17-58218864-58219693	chr17	58218864	58219693	0.028403481	brain	1133.773	1000-1250
AKAP1	chr17	57085091	57121349	chr17-57954930-57955829	chr17	57954930	57955829	0.028255204	others	869.839	750-1000
AKAP1	chr17	57085091	57121349	chr17-57881339-57882161	chr17	57881339	57882161	0.028211484	others	796.248	750-1000
AKAP1	chr17	57085091	57121349	chr17-57440589-57441412	chr17	57440589	57441412	0.027983684	others	355.498	300-450
AKAP1	chr17	57085091	57121349	chr17-57782979-57783847	chr17	57782979	57783847	0.027660685	others	697.888	600-750
AKAP1	chr17	57085091	57121349	chr17-57084746-57085572	chr17	57084746	57085572	0.02565408	0	0.345	0-150
AKAP1	chr17	57085091	57121349	chr17-57086112-57086922	chr17	57086112	57086922	0.02327834	0	1.021	0-150
AKAP1	chr17	57085091	57121349	chr17-57875126-57875793	chr17	57875126	57875793	0.02270418	brain	790.035	750-1000
AKAP1	chr17	57085091	57121349	chr17-57860478-57861381	chr17	57860478	57861381	0.022613218	others	775.387	750-1000
AKAP1	chr17	57085091	57121349	chr17-57605092-57605926	chr17	57605092	57605926	0.022481322	others	520.001	450-600
AKAP1	chr17	57085091	57121349	chr17-57857747-57858598	chr17	57857747	57858598	0.021848157	others	772.656	750-1000
AKAP1	chr17	57085091	57121349	chr17-57904985-57905907	chr17	57904985	57905907	0.021729106	others	819.894	750-1000
AKAP1	chr17	57085091	57121349	chr17-57902994-57903829	chr17	57902994	57903829	0.02169742	others	817.903	750-1000
AKAP1	chr17	57085091	57121349	chr17-57874134-57874986	chr17	57874134	57874986	0.02169487	brain	789.043	750-1000
AKAP1	chr17	57085091	57121349	chr17-57906801-57907661	chr17	57906801	57907661	0.021666735	others	821.71	750-1000
AKAP1	chr17	57085091	57121349	chr17-58083028-58083830	chr17	58083028	58083830	0.021385062	brain	997.937	750-1000
AKAP1	chr17	57085091	57121349	chr17-57892628-57893384	chr17	57892628	57893384	0.020866431	others	807.537	750-1000
AKAP1	chr17	57085091	57121349	chr17-58351875-58352795	chr17	58351875	58352795	0.018121453	others	1266.784	>1250
AKAP1	chr17	57085091	57121349	chr17-58517697-58518461	chr17	58517697	58518461	0.01663683	others	1432.606	>1250
AKAP1	chr17	57085091	57121349	chr17-58692056-58693012	chr17	58692056	58693012	0.01646349	others	1606.965	>1250
AKAP1	chr17	57085091	57121349	chr17-56592255-56593130	chr17	56592255	56593130	0.015229036	others	492.836	450-600
AKAP1	chr17	57085091	57121349	chr17-55420427-55421153	chr17	55420427	55421153	0.014656288	others	1664.664	>1250
AKAP1	chr17	57085091	57121349	chr17-58658891-58659759	chr17	58658891	58659759	0.014541382	others	1573.8	>1250
AKAP1	chr17	57085091	57121349	chr17-57486900-57487509	chr17	57486900	57487509	0.01453198	others	401.809	300-450
AKAP1	chr17	57085091	57121349	chr17-57935358-57936117	chr17	57935358	57936117	0.014449159	others	850.267	750-1000
AKAP1	chr17	57085091	57121349	chr17-58631482-58632328	chr17	58631482	58632328	0.014444686	others	1546.391	>1250
AKAP1	chr17	57085091	57121349	chr17-55421599-55422465	chr17	55421599	55422465	0.0142842075	others	1663.492	>1250
AKAP1	chr17	57085091	57121349	chr17-57898678-57899573	chr17	57898678	57899573	0.014257142	others	813.587	750-1000
AKAP1	chr17	57085091	57121349	chr17-56593468-56594360	chr17	56593468	56594360	0.014126441	others	491.623	450-600
AKAP1	chr17	57085091	57121349	chr17-56977647-56978498	chr17	56977647	56978498	0.014046777	brain	107.444	0-150
AKAP1	chr17	57085091	57121349	chr17-57090908-57091828	chr17	57090908	57091828	0.013883758	0	5.817	0-150
AKAP1	chr17	57085091	57121349	chr17-56960527-56961346	chr17	56960527	56961346	0.0135711795	brain	124.564	0-150
AKAP1	chr17	57085091	57121349	chr17-57988101-57988894	chr17	57988101	57988894	0.013429645	others	903.01	750-1000
AKAP1	chr17	57085091	57121349	chr17-57939436-57940360	chr17	57939436	57940360	0.013113965	others	854.345	750-1000
AKAP1	chr17	57085091	57121349	chr17-57562053-57562921	chr17	57562053	57562921	0.012499523	others	476.962	450-600
AKAP1	chr17	57085091	57121349	chr17-58156857-58157730	chr17	58156857	58157730	0.012091434	others	1071.766	1000-1250
AKAP1	chr17	57085091	57121349	chr17-57537655-57538542	chr17	57537655	57538542	0.011879895	others	452.564	450-600
AKAP1	chr17	57085091	57121349	chr17-58514179-58515075	chr17	58514179	58515075	0.011572107	others	1429.088	>1250
AKAP1	chr17	57085091	57121349	chr17-56779958-56780831	chr17	56779958	56780831	0.01138101	others	305.133	300-450
AKAP1	chr17	57085091	57121349	chr17-58518586-58518872	chr17	58518586	58518872	0.010605648	others	1433.495	>1250
AKAP1	chr17	57085091	57121349	chr17-57130672-57131562	chr17	57130672	57131562	0.004684385	0	45.581	0-150
AKAP7	chr6	131135665	131283535	chr6-131135215-131136129	chr6	131135215	131136129	0.23133048	0	0.45	0-150
AKAP7	chr6	131135665	131283535	chr6-131627840-131628725	chr6	131627840	131628725	0.21578428	others	492.175	450-600
AKAP7	chr6	131135665	131283535	chr6-131062910-131063830	chr6	131062910	131063830	0.18648683	brain	72.755	0-150
AKAP7	chr6	131135665	131283535	chr6-131062007-131062672	chr6	131062007	131062672	0.17066973	brain	73.658	0-150
AKAP7	chr6	131135665	131283535	chr6-131281215-131282111	chr6	131281215	131282111	0.15272175	others	145.55	0-150
AKAP7	chr6	131135665	131283535	chr6-129709811-129710579	chr6	129709811	129710579	0.14305316	others	1425.854	>1250
AKAP7	chr6	131135665	131283535	chr6-131249957-131250838	chr6	131249957	131250838	0.06065627	0	114.292	0-150
AKAP8	chr19	15353384	15379798	chr19-15555896-15556288	chr19	15555896	15556288	0.108685836	brain	202.512	150-300
AKAP8	chr19	15353384	15379798	chr19-15125313-15126103	chr19	15125313	15126103	0.074389145	brain	228.071	150-300
AKAP8	chr19	15353384	15379798	chr19-16076035-16076876	chr19	16076035	16076876	0.069634326	brain	722.651	600-750
AKAP8	chr19	15353384	15379798	chr19-15223152-15223993	chr19	15223152	15223993	0.06503307	brain	130.232	0-150
AKAP8	chr19	15353384	15379798	chr19-15550908-15551824	chr19	15550908	15551824	0.063939035	others	197.524	150-300
AKAP8	chr19	15353384	15379798	chr19-16197368-16198275	chr19	16197368	16198275	0.049528103	others	843.984	750-1000
AKAP8	chr19	15353384	15379798	chr19-15177223-15178129	chr19	15177223	15178129	0.047303863	others	176.161	150-300
AKAP8	chr19	15353384	15379798	chr19-15107233-15107995	chr19	15107233	15107995	0.047250856	others	246.151	150-300
AKAP8	chr19	15353384	15379798	chr19-15836570-15837454	chr19	15836570	15837454	0.046319667	others	483.186	450-600
AKAP8	chr19	15353384	15379798	chr19-16083167-16084026	chr19	16083167	16084026	0.040886376	others	729.783	600-750
AKAP8	chr19	15353384	15379798	chr19-16111181-16112112	chr19	16111181	16112112	0.039674502	others	757.797	750-1000
AKAP8	chr19	15353384	15379798	chr19-14529038-14529943	chr19	14529038	14529943	0.038278483	others	824.346	750-1000
AKAP8	chr19	15353384	15379798	chr19-15379319-15380146	chr19	15379319	15380146	0.028678011	0	25.935	0-150
AKAP8	chr19	15353384	15379798	chr19-13846609-13847349	chr19	13846609	13847349	0.026132327	others	1506.775	>1250
AKAP8	chr19	15353384	15379798	chr19-14571617-14572516	chr19	14571617	14572516	0.025366554	others	781.767	750-1000
AKAP8	chr19	15353384	15379798	chr19-13847476-13848116	chr19	13847476	13848116	0.024844702	others	1505.908	>1250
AKAP8	chr19	15353384	15379798	chr19-16542009-16542948	chr19	16542009	16542948	0.024613654	others	1188.625	1000-1250
AKAP8	chr19	15353384	15379798	chr19-14380870-14381691	chr19	14380870	14381691	0.024354137	others	972.514	750-1000
AKAP8	chr19	15353384	15379798	chr19-14418900-14419789	chr19	14418900	14419789	0.024134062	others	934.484	750-1000
AKAP8	chr19	15353384	15379798	chr19-16659722-16660630	chr19	16659722	16660630	0.023832953	others	1306.338	>1250
AKAP8	chr19	15353384	15379798	chr19-14517681-14518121	chr19	14517681	14518121	0.023615034	others	835.703	750-1000
AKAP8	chr19	15353384	15379798	chr19-14518241-14518979	chr19	14518241	14518979	0.023374015	others	835.143	750-1000
AKAP8	chr19	15353384	15379798	chr19-16572016-16572926	chr19	16572016	16572926	0.023114828	others	1218.632	1000-1250
AKAP8	chr19	15353384	15379798	chr19-16471605-16472458	chr19	16471605	16472458	0.021742618	others	1118.221	1000-1250
AKAP8	chr19	15353384	15379798	chr19-17075154-17076057	chr19	17075154	17076057	0.021323254	others	1721.77	>1250
AKAP8	chr19	15353384	15379798	chr19-15479408-15480291	chr19	15479408	15480291	0.01754995	others	126.024	0-150
AKAP8	chr19	15353384	15379798	chr19-15332211-15332968	chr19	15332211	15332968	0.017492326	brain	21.173	0-150
AKAP8	chr19	15353384	15379798	chr19-13839055-13839852	chr19	13839055	13839852	0.017475322	others	1514.329	>1250
AKAP8	chr19	15353384	15379798	chr19-17215038-17215928	chr19	17215038	17215928	0.01741906	others	1861.654	>1250
AKAP8	chr19	15353384	15379798	chr19-15288310-15289205	chr19	15288310	15289205	0.01724875	brain	65.074	0-150
AKAP8	chr19	15353384	15379798	chr19-15449469-15450389	chr19	15449469	15450389	0.01718243	others	96.085	0-150
AKAP8	chr19	15353384	15379798	chr19-15418655-15419530	chr19	15418655	15419530	0.015591134	brain	65.271	0-150
AKAP8	chr19	15353384	15379798	chr19-14006077-14006822	chr19	14006077	14006822	0.015110733	others	1347.307	>1250
AKAP8	chr19	15353384	15379798	chr19-14542443-14543346	chr19	14542443	14543346	0.014970252	others	810.941	750-1000
AKAP8	chr19	15353384	15379798	chr19-16247296-16248216	chr19	16247296	16248216	0.014839126	others	893.912	750-1000
AKAP8	chr19	15353384	15379798	chr19-16041226-16042144	chr19	16041226	16042144	0.0145685775	others	687.842	600-750
AKAP8	chr19	15353384	15379798	chr19-15421499-15422417	chr19	15421499	15422417	0.014543032	brain	68.115	0-150
AKAP8	chr19	15353384	15379798	chr19-16184993-16185800	chr19	16184993	16185800	0.014024372	others	831.609	750-1000
AKAP8	chr19	15353384	15379798	chr19-15265626-15266524	chr19	15265626	15266524	0.013858483	brain	87.758	0-150
AKAP8	chr19	15353384	15379798	chr19-16324235-16325142	chr19	16324235	16325142	0.013475584	others	970.851	750-1000
AKAP8	chr19	15353384	15379798	chr19-17125522-17126455	chr19	17125522	17126455	0.013401236	others	1772.138	>1250
AKAP8	chr19	15353384	15379798	chr19-15232881-15233742	chr19	15232881	15233742	0.013105038	others	120.503	0-150
AKAP8	chr19	15353384	15379798	chr19-15432382-15433218	chr19	15432382	15433218	0.012818026	brain	78.998	0-150
AKAP8	chr19	15353384	15379798	chr19-15331452-15332072	chr19	15331452	15332072	0.012816434	brain	21.932	0-150
AKAP8	chr19	15353384	15379798	chr19-16627878-16628796	chr19	16627878	16628796	0.012733965	others	1274.494	>1250
AKAP8	chr19	15353384	15379798	chr19-15280833-15281653	chr19	15280833	15281653	0.0122567015	others	72.551	0-150
AKIRIN2	chr6	87675071	87702209	chr6-87154886-87155744	chr6	87154886	87155744	0.10163304	brain	520.185	450-600
AKIRIN2	chr6	87675071	87702209	chr6-87151637-87152570	chr6	87151637	87152570	0.091559686	brain	523.434	450-600
AKIRIN2	chr6	87675071	87702209	chr6-87472671-87473630	chr6	87472671	87473630	0.086204164	brain	202.4	150-300
AKIRIN2	chr6	87675071	87702209	chr6-88963246-88964103	chr6	88963246	88964103	0.08566958	brain	1288.175	>1250
AKIRIN2	chr6	87675071	87702209	chr6-87929571-87930458	chr6	87929571	87930458	0.082297735	others	254.5	150-300
AKIRIN2	chr6	87675071	87702209	chr6-87155909-87156738	chr6	87155909	87156738	0.0757427	others	519.162	450-600
AKIRIN2	chr6	87675071	87702209	chr6-87407734-87408683	chr6	87407734	87408683	0.07561579	brain	267.337	150-300
AKIRIN2	chr6	87675071	87702209	chr6-89080164-89081032	chr6	89080164	89081032	0.074836545	others	1405.093	>1250
AKIRIN2	chr6	87675071	87702209	chr6-88165746-88166651	chr6	88165746	88166651	0.070217006	others	490.675	450-600
AKIRIN2	chr6	87675071	87702209	chr6-89081401-89082299	chr6	89081401	89082299	0.066708736	others	1406.33	>1250
AKIRIN2	chr6	87675071	87702209	chr6-87701801-87702597	chr6	87701801	87702597	0.06531549	0	26.73	0-150
AKIRIN2	chr6	87675071	87702209	chr6-89638222-89639107	chr6	89638222	89639107	0.062105812	others	1963.151	>1250
AKIRIN2	chr6	87675071	87702209	chr6-88908669-88909439	chr6	88908669	88909439	0.060263522	others	1233.598	1000-1250
AKIRIN2	chr6	87675071	87702209	chr6-87722928-87723829	chr6	87722928	87723829	0.059070002	brain	47.857	0-150
AKIRIN2	chr6	87675071	87702209	chr6-87322182-87323066	chr6	87322182	87323066	0.053864952	others	352.889	300-450
AKIRIN2	chr6	87675071	87702209	chr6-87589619-87590506	chr6	87589619	87590506	0.0523768	brain	85.452	0-150
AKIRIN2	chr6	87675071	87702209	chr6-89352350-89353246	chr6	89352350	89353246	0.052330125	others	1677.279	>1250
AKIRIN2	chr6	87675071	87702209	chr6-87796213-87797155	chr6	87796213	87797155	0.051659614	others	121.142	0-150
AKIRIN2	chr6	87675071	87702209	chr6-89145804-89146639	chr6	89145804	89146639	0.045453988	others	1470.733	>1250
ALAD	chr9	113386316	113401333	chr9-113657688-113658614	chr9	113657688	113658614	0.17901699	others	271.372	150-300
ALAD	chr9	113386316	113401333	chr9-113591475-113592352	chr9	113591475	113592352	0.16316313	others	205.159	150-300
ALAD	chr9	113386316	113401333	chr9-113581683-113582525	chr9	113581683	113582525	0.14953719	others	195.367	150-300
ALAD	chr9	113386316	113401333	chr9-113593565-113594486	chr9	113593565	113594486	0.116362706	others	207.249	150-300
ALAD	chr9	113386316	113401333	chr9-113220997-113221913	chr9	113220997	113221913	0.0891887	others	165.319	150-300
ALAD	chr9	113386316	113401333	chr9-113400927-113401815	chr9	113400927	113401815	0.078872316	0	14.611	0-150
ALAD	chr9	113386316	113401333	chr9-113150573-113151432	chr9	113150573	113151432	0.06795729	others	235.743	150-300
ALAD	chr9	113386316	113401333	chr9-113564698-113565379	chr9	113564698	113565379	0.065468416	others	178.382	150-300
ALAD	chr9	113386316	113401333	chr9-113648864-113649732	chr9	113648864	113649732	0.063629895	others	262.548	150-300
ALAD	chr9	113386316	113401333	chr9-114387437-114388364	chr9	114387437	114388364	0.04438314	others	1001.121	1000-1250
ALAD	chr9	113386316	113401333	chr9-113376632-113377510	chr9	113376632	113377510	0.041046746	brain	9.684	0-150
ALAD	chr9	113386316	113401333	chr9-111483734-111484510	chr9	111483734	111484510	0.037270557	others	1902.582	>1250
ALAD	chr9	113386316	113401333	chr9-113339819-113340749	chr9	113339819	113340749	0.036688216	brain	46.497	0-150
ALAD	chr9	113386316	113401333	chr9-113275057-113275944	chr9	113275057	113275944	0.035680953	brain	111.259	0-150
ALAD	chr9	113386316	113401333	chr9-113343552-113344477	chr9	113343552	113344477	0.033509966	brain	42.764	0-150
ALAD	chr9	113386316	113401333	chr9-114383120-114383972	chr9	114383120	114383972	0.032338165	others	996.804	750-1000
ALAD	chr9	113386316	113401333	chr9-113410103-113410964	chr9	113410103	113410964	0.030668471	0	23.787	0-150
ALAD	chr9	113386316	113401333	chr9-113536225-113537032	chr9	113536225	113537032	0.018938841	0	149.909	0-150
ALAD	chr9	113386316	113401333	chr9-113505869-113506782	chr9	113505869	113506782	0.0061138654	0	119.553	0-150
ALDH2	chr12	111766886	111817529	chr12-111599186-111600131	chr12	111599186	111600131	0.18300095	others	167.7	150-300
ALDH2	chr12	111766886	111817529	chr12-112012820-112013708	chr12	112012820	112013708	0.13048674	others	245.934	150-300
ALDH2	chr12	111766886	111817529	chr12-112108210-112109137	chr12	112108210	112109137	0.12611955	brain	341.324	300-450
ALDH2	chr12	111766886	111817529	chr12-111766494-111767362	chr12	111766494	111767362	0.11214467	0	0.392	0-150
ALDH2	chr12	111766886	111817529	chr12-112418547-112419462	chr12	112418547	112419462	0.09023139	others	651.661	600-750
ALDH2	chr12	111766886	111817529	chr12-111396750-111397619	chr12	111396750	111397619	0.08800794	others	370.136	300-450
ALDH2	chr12	111766886	111817529	chr12-111405227-111406149	chr12	111405227	111406149	0.08774408	others	361.659	300-450
ALDH2	chr12	111766886	111817529	chr12-112125134-112125990	chr12	112125134	112125990	0.04879903	others	358.248	300-450
ALDH2	chr12	111766886	111817529	chr12-112409198-112410092	chr12	112409198	112410092	0.047740776	others	642.312	600-750
ALDH2	chr12	111766886	111817529	chr12-111444595-111445520	chr12	111444595	111445520	0.04754367	others	322.291	300-450
ALDH2	chr12	111766886	111817529	chr12-111841683-111842570	chr12	111841683	111842570	0.04647883	brain	74.797	0-150
ALDH2	chr12	111766886	111817529	chr12-112382000-112382883	chr12	112382000	112382883	0.04505127	brain	615.114	600-750
ALDH2	chr12	111766886	111817529	chr12-112116242-112117156	chr12	112116242	112117156	0.04487425	others	349.356	300-450
ALDH2	chr12	111766886	111817529	chr12-111773783-111774591	chr12	111773783	111774591	0.04476692	0	6.897	0-150
ALDH2	chr12	111766886	111817529	chr12-111685552-111686474	chr12	111685552	111686474	0.044758815	brain	81.334	0-150
ALDH2	chr12	111766886	111817529	chr12-110403208-110404068	chr12	110403208	110404068	0.043460593	others	1363.678	>1250
ALDH2	chr12	111766886	111817529	chr12-111752912-111753827	chr12	111752912	111753827	0.028299347	0	13.974	0-150
ALDH2	chr12	111766886	111817529	chr12-111665133-111666002	chr12	111665133	111666002	0.007736478	0	101.753	0-150
ALG11	chr13	52012397	52029664	chr13-52194020-52194878	chr13	52194020	52194878	0.21756718	brain	181.623	150-300
ALG11	chr13	52012397	52029664	chr13-52195311-52196114	chr13	52195311	52196114	0.21103297	brain	182.914	150-300
ALG11	chr13	52012397	52029664	chr13-52450156-52450984	chr13	52450156	52450984	0.20489642	others	437.759	300-450
ALG11	chr13	52012397	52029664	chr13-52011718-52012534	chr13	52011718	52012534	0.1880694	0	0.679	0-150
ALG11	chr13	52012397	52029664	chr13-52455054-52455899	chr13	52455054	52455899	0.15257634	others	442.657	300-450
ALG11	chr13	52012397	52029664	chr13-52128517-52129409	chr13	52128517	52129409	0.0998093	others	116.12	0-150
ALG11	chr13	52012397	52029664	chr13-52127476-52128207	chr13	52127476	52128207	0.09957203	others	115.079	0-150
ALG11	chr13	52012397	52029664	chr13-51955751-51956623	chr13	51955751	51956623	0.016751697	0	56.646	0-150
ALG11	chr13	52012397	52029664	chr13-52159049-52159904	chr13	52159049	52159904	0.011389548	0	146.652	0-150
ALMS1	chr2	73385757	73610793	chr2-73232892-73233728	chr2	73232892	73233728	0.13612218	brain	152.865	150-300
ALMS1	chr2	73385757	73610793	chr2-73213912-73214794	chr2	73213912	73214794	0.09269093	others	171.845	150-300
ALMS1	chr2	73385757	73610793	chr2-74845163-74846026	chr2	74845163	74846026	0.07097732	others	1459.406	>1250
ALMS1	chr2	73385757	73610793	chr2-74482730-74483577	chr2	74482730	74483577	0.053275134	others	1096.973	1000-1250
ALMS1	chr2	73385757	73610793	chr2-74507211-74508088	chr2	74507211	74508088	0.052562326	others	1121.454	1000-1250
ALMS1	chr2	73385757	73610793	chr2-73112619-73113471	chr2	73112619	73113471	0.05206701	others	273.138	150-300
ALMS1	chr2	73385757	73610793	chr2-74472194-74473047	chr2	74472194	74473047	0.051672414	others	1086.437	1000-1250
ALMS1	chr2	73385757	73610793	chr2-73736951-73737805	chr2	73736951	73737805	0.051485356	others	351.194	300-450
ALMS1	chr2	73385757	73610793	chr2-73036274-73037096	chr2	73036274	73037096	0.051379792	others	349.483	300-450
ALMS1	chr2	73385757	73610793	chr2-73926483-73927374	chr2	73926483	73927374	0.050577126	others	540.726	450-600
ALMS1	chr2	73385757	73610793	chr2-73779618-73780454	chr2	73779618	73780454	0.049992036	others	393.861	300-450
ALMS1	chr2	73385757	73610793	chr2-73385574-73386380	chr2	73385574	73386380	0.037328113	others	0.183	0-150
ALMS1	chr2	73385757	73610793	chr2-74002213-74003118	chr2	74002213	74003118	0.035221487	others	616.456	600-750
ALMS1	chr2	73385757	73610793	chr2-74653780-74654680	chr2	74653780	74654680	0.034477606	others	1268.023	>1250
ALMS1	chr2	73385757	73610793	chr2-74454571-74455457	chr2	74454571	74455457	0.033294186	others	1068.814	1000-1250
ALMS1	chr2	73385757	73610793	chr2-73177105-73177975	chr2	73177105	73177975	0.03130021	others	208.652	150-300
ALMS1	chr2	73385757	73610793	chr2-74529405-74530306	chr2	74529405	74530306	0.031179802	others	1143.648	1000-1250
ALMS1	chr2	73385757	73610793	chr2-73987297-73988130	chr2	73987297	73988130	0.030200496	others	601.54	600-750
ALMS1	chr2	73385757	73610793	chr2-73234111-73234953	chr2	73234111	73234953	0.02920566	brain	151.646	150-300
ALMS1	chr2	73385757	73610793	chr2-72825447-72826281	chr2	72825447	72826281	0.028136581	others	560.31	450-600
ALMS1	chr2	73385757	73610793	chr2-74119922-74120774	chr2	74119922	74120774	0.027467772	others	734.165	600-750
ALMS1	chr2	73385757	73610793	chr2-74421343-74422095	chr2	74421343	74422095	0.027442949	others	1035.586	1000-1250
ALMS1	chr2	73385757	73610793	chr2-74391444-74392370	chr2	74391444	74392370	0.027377576	others	1005.687	1000-1250
ALMS1	chr2	73385757	73610793	chr2-73071146-73072075	chr2	73071146	73072075	0.027353533	others	314.611	300-450
ALMS1	chr2	73385757	73610793	chr2-74958245-74959158	chr2	74958245	74959158	0.027262216	others	1572.488	>1250
ALMS1	chr2	73385757	73610793	chr2-73172465-73173340	chr2	73172465	73173340	0.02724519	others	213.292	150-300
ALMS1	chr2	73385757	73610793	chr2-74178487-74179345	chr2	74178487	74179345	0.027097834	others	792.73	750-1000
ALMS1	chr2	73385757	73610793	chr2-74457210-74457735	chr2	74457210	74457735	0.02692933	others	1071.453	1000-1250
ALMS1	chr2	73385757	73610793	chr2-73828605-73829398	chr2	73828605	73829398	0.026753623	others	442.848	300-450
ALMS1	chr2	73385757	73610793	chr2-74457883-74458689	chr2	74457883	74458689	0.026353054	others	1072.126	1000-1250
ALMS1	chr2	73385757	73610793	chr2-74530621-74531291	chr2	74530621	74531291	0.026144715	others	1144.864	1000-1250
ALS2	chr2	201700553	201781189	chr2-201257224-201258015	chr2	201257224	201258015	0.096356235	others	443.329	300-450
ALS2	chr2	201700553	201781189	chr2-202265323-202266230	chr2	202265323	202266230	0.09623113	brain	564.77	450-600
ALS2	chr2	201700553	201781189	chr2-202375706-202376614	chr2	202375706	202376614	0.08106448	others	675.153	600-750
ALS2	chr2	201700553	201781189	chr2-201258157-201259016	chr2	201258157	201259016	0.06614081	others	442.396	300-450
ALS2	chr2	201700553	201781189	chr2-202377148-202378004	chr2	202377148	202378004	0.060357187	others	676.595	600-750
ALS2	chr2	201700553	201781189	chr2-202033347-202034249	chr2	202033347	202034249	0.060266625	others	332.794	300-450
ALS2	chr2	201700553	201781189	chr2-202064145-202065015	chr2	202064145	202065015	0.048716616	others	363.592	300-450
ALS2	chr2	201700553	201781189	chr2-201984879-201985767	chr2	201984879	201985767	0.048122544	others	284.326	150-300
ALS2	chr2	201700553	201781189	chr2-201118358-201119175	chr2	201118358	201119175	0.04809986	others	582.195	450-600
ALS2	chr2	201700553	201781189	chr2-201116001-201116911	chr2	201116001	201116911	0.047086447	others	584.552	450-600
ALS2	chr2	201700553	201781189	chr2-200509653-200510560	chr2	200509653	200510560	0.03811934	others	1190.9	1000-1250
ALS2	chr2	201700553	201781189	chr2-202238085-202238973	chr2	202238085	202238973	0.03805032	others	537.532	450-600
ALS2	chr2	201700553	201781189	chr2-201451273-201452174	chr2	201451273	201452174	0.037597466	others	249.28	150-300
ALS2	chr2	201700553	201781189	chr2-200888867-200889761	chr2	200888867	200889761	0.03739574	others	811.686	750-1000
ALS2	chr2	201700553	201781189	chr2-200811217-200812080	chr2	200811217	200812080	0.037153922	others	889.336	750-1000
ALS2	chr2	201700553	201781189	chr2-201465279-201466129	chr2	201465279	201466129	0.035392217	others	235.274	150-300
ALS2	chr2	201700553	201781189	chr2-202634417-202635319	chr2	202634417	202635319	0.033001997	others	933.864	750-1000
ALS2	chr2	201700553	201781189	chr2-199955179-199956068	chr2	199955179	199956068	0.0315381	others	1745.374	>1250
ALS2	chr2	201700553	201781189	chr2-201127075-201127982	chr2	201127075	201127982	0.028625183	others	573.478	450-600
ALS2	chr2	201700553	201781189	chr2-201780635-201781561	chr2	201780635	201781561	0.027228838	others	80.082	0-150
ALS2	chr2	201700553	201781189	chr2-201933596-201934478	chr2	201933596	201934478	0.025839861	others	233.043	150-300
ALS2	chr2	201700553	201781189	chr2-200864294-200865061	chr2	200864294	200865061	0.025522118	others	836.259	750-1000
ALS2	chr2	201700553	201781189	chr2-201860278-201861149	chr2	201860278	201861149	0.024789471	others	159.725	150-300
ALS2	chr2	201700553	201781189	chr2-200963253-200964111	chr2	200963253	200964111	0.024776021	others	737.3	600-750
ALS2	chr2	201700553	201781189	chr2-199910943-199911782	chr2	199910943	199911782	0.024730809	others	1789.61	>1250
ALS2	chr2	201700553	201781189	chr2-201071258-201072181	chr2	201071258	201072181	0.02385368	others	629.295	600-750
ALS2	chr2	201700553	201781189	chr2-203014369-203015202	chr2	203014369	203015202	0.022222135	others	1313.816	>1250
ALS2	chr2	201700553	201781189	chr2-200712894-200713695	chr2	200712894	200713695	0.02222188	others	987.659	750-1000
ALS2	chr2	201700553	201781189	chr2-200525698-200526572	chr2	200525698	200526572	0.02194666	others	1174.855	1000-1250
ALS2	chr2	201700553	201781189	chr2-201953415-201954382	chr2	201953415	201954382	0.021637889	others	252.862	150-300
ALS2	chr2	201700553	201781189	chr2-203238632-203239514	chr2	203238632	203239514	0.021404037	others	1538.079	>1250
ALS2	chr2	201700553	201781189	chr2-202911516-202912359	chr2	202911516	202912359	0.021068582	others	1210.963	1000-1250
ALS2	chr2	201700553	201781189	chr2-201157939-201158799	chr2	201157939	201158799	0.020244438	others	542.614	450-600
ALS2	chr2	201700553	201781189	chr2-201642697-201643444	chr2	201642697	201643444	0.020222185	others	57.856	0-150
AMN1	chr12	31671136	31729174	chr12-31959102-31959934	chr12	31959102	31959934	0.1495114	brain	287.966	150-300
AMN1	chr12	31671136	31729174	chr12-32106341-32107248	chr12	32106341	32107248	0.12544386	brain	435.205	300-450
AMN1	chr12	31671136	31729174	chr12-31323849-31324698	chr12	31323849	31324698	0.10916788	others	347.287	300-450
AMN1	chr12	31671136	31729174	chr12-31325845-31326720	chr12	31325845	31326720	0.103171475	others	345.291	300-450
AMN1	chr12	31671136	31729174	chr12-32134405-32135370	chr12	32134405	32135370	0.09808543	others	463.269	450-600
AMN1	chr12	31671136	31729174	chr12-32896397-32897304	chr12	32896397	32897304	0.07906923	others	1225.261	1000-1250
AMN1	chr12	31671136	31729174	chr12-32678955-32679787	chr12	32678955	32679787	0.07596726	others	1007.819	1000-1250
AMN1	chr12	31671136	31729174	chr12-32399044-32399912	chr12	32399044	32399912	0.07115587	others	727.908	600-750
AMN1	chr12	31671136	31729174	chr12-31361983-31362807	chr12	31361983	31362807	0.062356517	others	309.153	300-450
AMN1	chr12	31671136	31729174	chr12-31728600-31729505	chr12	31728600	31729505	0.0571489	0	57.464	0-150
AMN1	chr12	31671136	31729174	chr12-32755658-32756452	chr12	32755658	32756452	0.05219176	others	1084.522	1000-1250
AMN1	chr12	31671136	31729174	chr12-32139429-32140290	chr12	32139429	32140290	0.04983913	others	468.293	450-600
AMN1	chr12	31671136	31729174	chr12-33439318-33440046	chr12	33439318	33440046	0.0321243	others	1768.182	>1250
AMN1	chr12	31671136	31729174	chr12-31589685-31590515	chr12	31589685	31590515	0.030434556	brain	81.451	0-150
AMN1	chr12	31671136	31729174	chr12-31658922-31659821	chr12	31658922	31659821	0.02973395	brain	12.214	0-150
AMN1	chr12	31671136	31729174	chr12-32501778-32502596	chr12	32501778	32502596	0.028980572	others	830.642	750-1000
AMN1	chr12	31671136	31729174	chr12-31636467-31637262	chr12	31636467	31637262	0.028758164	others	34.669	0-150
AMN1	chr12	31671136	31729174	chr12-31402888-31403797	chr12	31402888	31403797	0.028506538	others	268.248	150-300
AMN1	chr12	31671136	31729174	chr12-31590734-31591646	chr12	31590734	31591646	0.028178036	brain	80.402	0-150
AMN1	chr12	31671136	31729174	chr12-31073622-31074495	chr12	31073622	31074495	0.02773006	others	597.514	450-600
AMN1	chr12	31671136	31729174	chr12-30850938-30851797	chr12	30850938	30851797	0.02611295	others	820.198	750-1000
AMN1	chr12	31671136	31729174	chr12-32522421-32523352	chr12	32522421	32523352	0.023975872	others	851.285	750-1000
AMOTL1	chr11	94706430	94876753	chr11-94876428-94877311	chr11	94876428	94877311	0.19087692	others	169.998	150-300
AMOTL1	chr11	94706430	94876753	chr11-94973161-94974057	chr11	94973161	94974057	0.11425659	others	266.731	150-300
AMOTL1	chr11	94706430	94876753	chr11-94926517-94927457	chr11	94926517	94927457	0.09226847	others	220.087	150-300
AMOTL1	chr11	94706430	94876753	chr11-95066961-95067764	chr11	95066961	95067764	0.09202102	others	360.531	300-450
AMOTL1	chr11	94706430	94876753	chr11-95108189-95109001	chr11	95108189	95109001	0.07681989	others	401.759	300-450
AMOTL1	chr11	94706430	94876753	chr11-94543646-94544586	chr11	94543646	94544586	0.06637574	others	162.784	150-300
AMOTL1	chr11	94706430	94876753	chr11-95789183-95790073	chr11	95789183	95790073	0.066230744	others	1082.753	1000-1250
AMOTL1	chr11	94706430	94876753	chr11-95151142-95151980	chr11	95151142	95151980	0.06559267	others	444.712	300-450
AMOTL1	chr11	94706430	94876753	chr11-95790244-95791012	chr11	95790244	95791012	0.064952746	others	1083.814	1000-1250
AMOTL1	chr11	94706430	94876753	chr11-95149528-95150432	chr11	95149528	95150432	0.050741185	others	443.098	300-450
AMOTL1	chr11	94706430	94876753	chr11-94128528-94129404	chr11	94128528	94129404	0.049682938	others	577.902	450-600
AMOTL1	chr11	94706430	94876753	chr11-94934058-94934915	chr11	94934058	94934915	0.049183913	others	227.628	150-300
AMOTL1	chr11	94706430	94876753	chr11-93783946-93784726	chr11	93783946	93784726	0.04881655	others	922.484	750-1000
AMOTL1	chr11	94706430	94876753	chr11-93741057-93741958	chr11	93741057	93741958	0.04826677	others	965.373	750-1000
AMOTL1	chr11	94706430	94876753	chr11-95089416-95090250	chr11	95089416	95090250	0.034491993	others	382.986	300-450
AMOTL1	chr11	94706430	94876753	chr11-94512068-94512986	chr11	94512068	94512986	0.03412728	others	194.362	150-300
AMOTL1	chr11	94706430	94876753	chr11-94493515-94494444	chr11	94493515	94494444	0.034028728	others	212.915	150-300
AMOTL1	chr11	94706430	94876753	chr11-94741076-94741775	chr11	94741076	94741775	0.019209525	brain	34.646	0-150
AMOTL1	chr11	94706430	94876753	chr11-93849818-93850618	chr11	93849818	93850618	0.018894883	others	856.612	750-1000
AMOTL1	chr11	94706430	94876753	chr11-93744837-93745654	chr11	93744837	93745654	0.018894855	others	961.593	750-1000
AMOTL1	chr11	94706430	94876753	chr11-95081133-95081991	chr11	95081133	95081991	0.018757049	others	374.703	300-450
AMOTL1	chr11	94706430	94876753	chr11-94638789-94639655	chr11	94638789	94639655	0.018719835	others	67.641	0-150
AMOTL1	chr11	94706430	94876753	chr11-96306934-96307758	chr11	96306934	96307758	0.01837057	others	1600.504	>1250
AMOTL1	chr11	94706430	94876753	chr11-94740323-94740944	chr11	94740323	94740944	0.018265286	brain	33.893	0-150
AMOTL1	chr11	94706430	94876753	chr11-96389528-96390433	chr11	96389528	96390433	0.018158631	others	1683.098	>1250
ANAPC1	chr2	111766270	111884690	chr2-112054838-112055607	chr2	112054838	112055607	0.16940026	brain	288.568	150-300
ANAPC1	chr2	111766270	111884690	chr2-112054039-112054713	chr2	112054039	112054713	0.14370264	brain	287.769	150-300
ANAPC1	chr2	111766270	111884690	chr2-112254510-112255394	chr2	112254510	112255394	0.11274715	others	488.24	450-600
ANAPC1	chr2	111766270	111884690	chr2-112584092-112585024	chr2	112584092	112585024	0.09308485	others	817.822	750-1000
ANAPC1	chr2	111766270	111884690	chr2-112482806-112483588	chr2	112482806	112483588	0.07383552	others	716.536	600-750
ANAPC1	chr2	111766270	111884690	chr2-112480880-112481614	chr2	112480880	112481614	0.07113467	others	714.61	600-750
ANAPC1	chr2	111766270	111884690	chr2-112275106-112275788	chr2	112275106	112275788	0.061094806	others	508.836	450-600
ANAPC1	chr2	111766270	111884690	chr2-112541719-112542476	chr2	112541719	112542476	0.060093317	others	775.449	750-1000
ANAPC1	chr2	111766270	111884690	chr2-112275905-112276550	chr2	112275905	112276550	0.05936249	others	509.635	450-600
ANAPC1	chr2	111766270	111884690	chr2-111883713-111884609	chr2	111883713	111884609	0.053559598	0	117.443	0-150
ANAPC1	chr2	111766270	111884690	chr2-112433194-112434006	chr2	112433194	112434006	0.04888739	others	666.924	600-750
ANAPC1	chr2	111766270	111884690	chr2-112626463-112627181	chr2	112626463	112627181	0.048792847	others	860.193	750-1000
ANAPC1	chr2	111766270	111884690	chr2-112645345-112646249	chr2	112645345	112646249	0.046007827	others	879.075	750-1000
ANAPC1	chr2	111766270	111884690	chr2-111120326-111121193	chr2	111120326	111121193	0.039617553	others	645.944	600-750
ANAPC1	chr2	111766270	111884690	chr2-110204496-110205380	chr2	110204496	110205380	0.036611754	others	1561.774	>1250
ANAPC1	chr2	111766270	111884690	chr2-111116910-111117672	chr2	111116910	111117672	0.036011957	others	649.36	600-750
ANAPC1	chr2	111766270	111884690	chr2-112690702-112691529	chr2	112690702	112691529	0.030020116	others	924.432	750-1000
ANAPC1	chr2	111766270	111884690	chr2-113756180-113757040	chr2	113756180	113757040	0.027967665	others	1989.91	>1250
ANAPC1	chr2	111766270	111884690	chr2-112726410-112727313	chr2	112726410	112727313	0.027536519	others	960.14	750-1000
ANAPC1	chr2	111766270	111884690	chr2-111122233-111122947	chr2	111122233	111122947	0.027534377	others	644.037	600-750
ANAPC1	chr2	111766270	111884690	chr2-111897837-111898781	chr2	111897837	111898781	0.026797172	0	131.567	0-150
ANAPC1	chr2	111766270	111884690	chr2-112259066-112259989	chr2	112259066	112259989	0.026660949	others	492.796	450-600
ANAPC4	chr4	25377212	25418498	chr4-24584104-24584918	chr4	24584104	24584918	0.19599746	others	793.108	750-1000
ANAPC4	chr4	25377212	25418498	chr4-25160059-25160849	chr4	25160059	25160849	0.1770224	others	217.153	150-300
ANAPC4	chr4	25377212	25418498	chr4-26319149-26320005	chr4	26319149	26320005	0.12487292	others	941.937	750-1000
ANAPC4	chr4	25377212	25418498	chr4-26320509-26321324	chr4	26320509	26321324	0.124775216	others	943.297	750-1000
ANAPC4	chr4	25377212	25418498	chr4-25913683-25914552	chr4	25913683	25914552	0.10212605	others	536.471	450-600
ANAPC4	chr4	25377212	25418498	chr4-24472630-24473469	chr4	24472630	24473469	0.07277613	others	904.582	750-1000
ANAPC4	chr4	25377212	25418498	chr4-25312319-25313224	chr4	25312319	25313224	0.05514317	brain	64.893	0-150
ANAPC4	chr4	25377212	25418498	chr4-26583622-26584523	chr4	26583622	26584523	0.052456543	others	1206.41	1000-1250
ANAPC4	chr4	25377212	25418498	chr4-25498025-25498944	chr4	25498025	25498944	0.047418777	others	120.813	0-150
ANAPC4	chr4	25377212	25418498	chr4-25330672-25331542	chr4	25330672	25331542	0.0472544	others	46.54	0-150
ANAPC4	chr4	25377212	25418498	chr4-26857137-26858061	chr4	26857137	26858061	0.046778917	others	1479.925	>1250
ANAPC4	chr4	25377212	25418498	chr4-26861392-26862149	chr4	26861392	26862149	0.044397812	others	1484.18	>1250
ANAPC4	chr4	25377212	25418498	chr4-25233849-25234818	chr4	25233849	25234818	0.041401915	others	143.363	0-150
ANAPC4	chr4	25377212	25418498	chr4-24912449-24913370	chr4	24912449	24913370	0.041300606	others	464.763	450-600
ANAPC4	chr4	25377212	25418498	chr4-25376726-25377623	chr4	25376726	25377623	0.039715294	others	0.486	0-150
ANAPC4	chr4	25377212	25418498	chr4-25970789-25971521	chr4	25970789	25971521	0.038858175	others	593.577	450-600
ANAPC4	chr4	25377212	25418498	chr4-26860299-26861150	chr4	26860299	26861150	0.037606843	others	1483.087	>1250
ANAPC5	chr12	121308244	121399896	chr12-121686651-121687560	chr12	121686651	121687560	0.120323315	others	378.407	300-450
ANAPC5	chr12	121308244	121399896	chr12-121626209-121627041	chr12	121626209	121627041	0.06491415	others	317.965	300-450
ANAPC5	chr12	121308244	121399896	chr12-121128683-121129607	chr12	121128683	121129607	0.06409761	brain	179.561	150-300
ANAPC5	chr12	121308244	121399896	chr12-121802844-121803627	chr12	121802844	121803627	0.06087163	others	494.6	450-600
ANAPC5	chr12	121308244	121399896	chr12-121624489-121625403	chr12	121624489	121625403	0.057478398	others	316.245	300-450
ANAPC5	chr12	121308244	121399896	chr12-121132562-121133414	chr12	121132562	121133414	0.050717156	brain	175.682	150-300
ANAPC5	chr12	121308244	121399896	chr12-121888380-121889251	chr12	121888380	121889251	0.050372045	brain	580.136	450-600
ANAPC5	chr12	121308244	121399896	chr12-121794028-121794747	chr12	121794028	121794747	0.049687337	others	485.784	450-600
ANAPC5	chr12	121308244	121399896	chr12-121209766-121210624	chr12	121209766	121210624	0.049344793	others	98.478	0-150
ANAPC5	chr12	121308244	121399896	chr12-120528662-120529584	chr12	120528662	120529584	0.04928592	others	779.582	750-1000
ANAPC5	chr12	121308244	121399896	chr12-121794865-121795449	chr12	121794865	121795449	0.048033133	others	486.621	450-600
ANAPC5	chr12	121308244	121399896	chr12-120469442-120470328	chr12	120469442	120470328	0.03986922	others	838.802	750-1000
ANAPC5	chr12	121308244	121399896	chr12-121095683-121096588	chr12	121095683	121096588	0.036566883	others	212.561	150-300
ANAPC5	chr12	121308244	121399896	chr12-120495642-120496502	chr12	120495642	120496502	0.035777103	others	812.602	750-1000
ANAPC5	chr12	121308244	121399896	chr12-121712244-121713064	chr12	121712244	121713064	0.035245933	others	404.0	300-450
ANAPC5	chr12	121308244	121399896	chr12-121537800-121538487	chr12	121537800	121538487	0.026709666	others	229.556	150-300
ANAPC5	chr12	121308244	121399896	chr12-121452054-121452936	chr12	121452054	121452936	0.024438748	brain	143.81	0-150
ANAPC5	chr12	121308244	121399896	chr12-121015998-121016860	chr12	121015998	121016860	0.024133645	others	292.246	150-300
ANAPC5	chr12	121308244	121399896	chr12-121399640-121400485	chr12	121399640	121400485	0.022094704	brain	91.396	0-150
ANAPC5	chr12	121308244	121399896	chr12-120292768-120293647	chr12	120292768	120293647	0.021951275	others	1015.476	1000-1250
ANAPC5	chr12	121308244	121399896	chr12-121535867-121536747	chr12	121535867	121536747	0.021791158	others	227.623	150-300
ANAPC5	chr12	121308244	121399896	chr12-122266055-122266972	chr12	122266055	122266972	0.021777133	others	957.811	750-1000
ANAPC5	chr12	121308244	121399896	chr12-121839188-121840096	chr12	121839188	121840096	0.021278616	others	530.944	450-600
ANAPC5	chr12	121308244	121399896	chr12-122078184-122079089	chr12	122078184	122079089	0.020884294	others	769.94	750-1000
ANAPC5	chr12	121308244	121399896	chr12-121918176-121919068	chr12	121918176	121919068	0.020580381	others	609.932	600-750
ANAPC5	chr12	121308244	121399896	chr12-121775967-121776790	chr12	121775967	121776790	0.02028378	others	467.723	450-600
ANAPC5	chr12	121308244	121399896	chr12-121351993-121352891	chr12	121351993	121352891	0.020224234	brain	43.749	0-150
ANAPC5	chr12	121308244	121399896	chr12-121773006-121773890	chr12	121773006	121773890	0.019943248	others	464.762	450-600
ANAPC5	chr12	121308244	121399896	chr12-121296357-121297268	chr12	121296357	121297268	0.01966263	brain	11.887	0-150
ANAPC5	chr12	121308244	121399896	chr12-121658471-121659386	chr12	121658471	121659386	0.019282842	others	350.227	300-450
ANAPC5	chr12	121308244	121399896	chr12-121139043-121139937	chr12	121139043	121139937	0.019220067	others	169.201	150-300
ANAPC5	chr12	121308244	121399896	chr12-120437613-120438511	chr12	120437613	120438511	0.01917752	others	870.631	750-1000
ANAPC5	chr12	121308244	121399896	chr12-121499622-121500481	chr12	121499622	121500481	0.018979525	brain	191.378	150-300
ANAPC5	chr12	121308244	121399896	chr12-120291485-120292355	chr12	120291485	120292355	0.018908495	others	1016.759	1000-1250
ANAPC5	chr12	121308244	121399896	chr12-120256999-120257857	chr12	120256999	120257857	0.01877153	others	1051.245	1000-1250
ANAPC5	chr12	121308244	121399896	chr12-120534031-120534942	chr12	120534031	120534942	0.018657526	others	774.213	750-1000
ANAPC5	chr12	121308244	121399896	chr12-121279324-121279986	chr12	121279324	121279986	0.01850516	others	28.92	0-150
ANAPC5	chr12	121308244	121399896	chr12-121609927-121610828	chr12	121609927	121610828	0.0183401	others	301.683	300-450
ANAPC5	chr12	121308244	121399896	chr12-121467003-121467909	chr12	121467003	121467909	0.018099539	brain	158.759	150-300
ANGEL2	chr1	212992181	213015826	chr1-212857766-212858648	chr1	212857766	212858648	0.12952839	brain	134.415	0-150
ANGEL2	chr1	212992181	213015826	chr1-212791538-212792348	chr1	212791538	212792348	0.11629772	others	200.643	150-300
ANGEL2	chr1	212992181	213015826	chr1-212671184-212671999	chr1	212671184	212671999	0.114464626	others	320.997	300-450
ANGEL2	chr1	212992181	213015826	chr1-212608194-212609089	chr1	212608194	212609089	0.064324915	others	383.987	300-450
ANGEL2	chr1	212992181	213015826	chr1-212566381-212567262	chr1	212566381	212567262	0.06376894	others	425.8	300-450
ANGEL2	chr1	212992181	213015826	chr1-212700898-212701552	chr1	212700898	212701552	0.063655205	others	291.283	150-300
ANGEL2	chr1	212992181	213015826	chr1-212609279-212610043	chr1	212609279	212610043	0.063502625	others	382.902	300-450
ANGEL2	chr1	212992181	213015826	chr1-213015113-213016055	chr1	213015113	213016055	0.055235457	0	22.932	0-150
ANGEL2	chr1	212992181	213015826	chr1-212665063-212665963	chr1	212665063	212665963	0.04796715	others	327.118	300-450
ANGEL2	chr1	212992181	213015826	chr1-212414411-212415207	chr1	212414411	212415207	0.044388585	others	577.77	450-600
ANGEL2	chr1	212992181	213015826	chr1-212034954-212035795	chr1	212034954	212035795	0.044234224	others	957.227	750-1000
ANGEL2	chr1	212992181	213015826	chr1-212629766-212630572	chr1	212629766	212630572	0.04421388	others	362.415	300-450
ANGEL2	chr1	212992181	213015826	chr1-212558538-212559275	chr1	212558538	212559275	0.04375997	others	433.643	300-450
ANGEL2	chr1	212992181	213015826	chr1-214281029-214281764	chr1	214281029	214281764	0.043632533	others	1288.848	>1250
ANGEL2	chr1	212992181	213015826	chr1-212415508-212416234	chr1	212415508	212416234	0.04361096	others	576.673	450-600
ANGEL2	chr1	212992181	213015826	chr1-212432532-212433390	chr1	212432532	212433390	0.04351649	others	559.649	450-600
ANGEL2	chr1	212992181	213015826	chr1-212950105-212950978	chr1	212950105	212950978	0.027268296	others	42.076	0-150
ANGEL2	chr1	212992181	213015826	chr1-211260244-211261191	chr1	211260244	211261191	0.025860658	others	1731.937	>1250
ANGEL2	chr1	212992181	213015826	chr1-212455687-212456480	chr1	212455687	212456480	0.025290385	others	536.494	450-600
ANGEL2	chr1	212992181	213015826	chr1-211698377-211699179	chr1	211698377	211699179	0.024902493	others	1293.804	>1250
ANGEL2	chr1	212992181	213015826	chr1-212469767-212470668	chr1	212469767	212470668	0.024495324	others	522.414	450-600
ANGEL2	chr1	212992181	213015826	chr1-211578855-211579778	chr1	211578855	211579778	0.023314888	others	1413.326	>1250
ANGEL2	chr1	212992181	213015826	chr1-211675344-211676217	chr1	211675344	211676217	0.023150545	others	1316.837	>1250
ANGEL2	chr1	212992181	213015826	chr1-211258798-211259648	chr1	211258798	211259648	0.022892118	others	1733.383	>1250
ANGEL2	chr1	212992181	213015826	chr1-212916354-212917300	chr1	212916354	212917300	0.022845866	others	75.827	0-150
ANGEL2	chr1	212992181	213015826	chr1-214602716-214603590	chr1	214602716	214603590	0.022750022	others	1610.535	>1250
ANGEL2	chr1	212992181	213015826	chr1-211577409-211578226	chr1	211577409	211578226	0.02201651	others	1414.772	>1250
ANGEL2	chr1	212992181	213015826	chr1-213050927-213051856	chr1	213050927	213051856	0.021772197	brain	58.746	0-150
ANKFY1	chr17	4163906	4263977	chr17-4420380-4421245	chr17	4420380	4421245	0.1334156	others	256.474	150-300
ANKFY1	chr17	4163906	4263977	chr17-4263482-4264272	chr17	4263482	4264272	0.10135867	0	99.576	0-150
ANKFY1	chr17	4163906	4263977	chr17-4555020-4555918	chr17	4555020	4555918	0.08975059	others	391.114	300-450
ANKFY1	chr17	4163906	4263977	chr17-4967157-4968000	chr17	4967157	4968000	0.084834576	others	803.251	750-1000
ANKFY1	chr17	4163906	4263977	chr17-4412934-4413822	chr17	4412934	4413822	0.07988572	brain	249.028	150-300
ANKFY1	chr17	4163906	4263977	chr17-4709968-4710830	chr17	4709968	4710830	0.06748231	others	546.062	450-600
ANKFY1	chr17	4163906	4263977	chr17-4731131-4732000	chr17	4731131	4732000	0.066516794	others	567.225	450-600
ANKFY1	chr17	4163906	4263977	chr17-4364901-4365782	chr17	4364901	4365782	0.066080675	brain	200.995	150-300
ANKFY1	chr17	4163906	4263977	chr17-3892778-3893690	chr17	3892778	3893690	0.062513806	others	271.128	150-300
ANKFY1	chr17	4163906	4263977	chr17-4142763-4143403	chr17	4142763	4143403	0.058170766	others	21.143	0-150
ANKFY1	chr17	4163906	4263977	chr17-3723330-3724242	chr17	3723330	3724242	0.05674774	others	440.576	300-450
ANKFY1	chr17	4163906	4263977	chr17-4487359-4488278	chr17	4487359	4488278	0.056395333	others	323.453	300-450
ANKFY1	chr17	4163906	4263977	chr17-4366238-4367155	chr17	4366238	4367155	0.055292465	brain	202.332	150-300
ANKFY1	chr17	4163906	4263977	chr17-4939743-4940580	chr17	4939743	4940580	0.05401783	others	775.837	750-1000
ANKFY1	chr17	4163906	4263977	chr17-5419493-5420317	chr17	5419493	5420317	0.052834198	others	1255.587	>1250
ANKFY1	chr17	4163906	4263977	chr17-4948526-4949265	chr17	4948526	4949265	0.05037459	others	784.62	750-1000
ANKFY1	chr17	4163906	4263977	chr17-3891753-3892550	chr17	3891753	3892550	0.049302064	others	272.153	150-300
ANKFY1	chr17	4163906	4263977	chr17-4143520-4144206	chr17	4143520	4144206	0.046464972	others	20.386	0-150
ANKFY1	chr17	4163906	4263977	chr17-4519196-4519960	chr17	4519196	4519960	0.045443352	others	355.29	300-450
ANKH	chr5	14704803	14871778	chr5-14664149-14665028	chr5	14664149	14665028	0.56187284	brain	40.654	0-150
ANKH	chr5	14704803	14871778	chr5-14582475-14583312	chr5	14582475	14583312	0.08405698	others	122.328	0-150
ANKH	chr5	14704803	14871778	chr5-14597875-14598742	chr5	14597875	14598742	0.07951139	others	106.928	0-150
ANKH	chr5	14704803	14871778	chr5-16465387-16466269	chr5	16465387	16466269	0.0785587	others	1760.584	>1250
ANKH	chr5	14704803	14871778	chr5-14809499-14810390	chr5	14809499	14810390	0.07383549	brain	104.696	0-150
ANKH	chr5	14704803	14871778	chr5-16616599-16617472	chr5	16616599	16617472	0.07313425	others	1911.796	>1250
ANKH	chr5	14704803	14871778	chr5-14581271-14582177	chr5	14581271	14582177	0.072827324	others	123.532	0-150
ANKRD13C	chr1	70260587	70354734	chr1-71080715-71081607	chr1	71080715	71081607	0.27746204	others	820.128	750-1000
ANKRD13C	chr1	70260587	70354734	chr1-68496715-68497633	chr1	68496715	68497633	0.21622273	others	1763.872	>1250
ANKRD13C	chr1	70260587	70354734	chr1-70354255-70355040	chr1	70354255	70355040	0.18930937	0	93.668	0-150
ANKRD13C	chr1	70260587	70354734	chr1-68383891-68384781	chr1	68383891	68384781	0.15982762	others	1876.696	>1250
ANKRD13C	chr1	70260587	70354734	chr1-70487515-70488380	chr1	70487515	70488380	0.099791594	others	226.928	150-300
ANKRD13C	chr1	70260587	70354734	chr1-70221141-70222007	chr1	70221141	70222007	0.09060535	brain	39.446	0-150
ANKRD13C	chr1	70260587	70354734	chr1-70410648-70411580	chr1	70410648	70411580	0.08556277	brain	150.061	150-300
ANKRD13C	chr1	70260587	70354734	chr1-70205189-70206122	chr1	70205189	70206122	0.08279285	brain	55.398	0-150
ANKRD18A	chr9	38571357	38620660	chr9-38392294-38393138	chr9	38392294	38393138	0.24722938	others	179.063	150-300
ANKRD18A	chr9	38571357	38620660	chr9-38068876-38069782	chr9	38068876	38069782	0.12309224	others	502.481	450-600
ANKRD18A	chr9	38571357	38620660	chr9-37903742-37904621	chr9	37903742	37904621	0.123076305	others	667.615	600-750
ANKRD18A	chr9	38571357	38620660	chr9-37592145-37593055	chr9	37592145	37593055	0.1230664	others	979.212	750-1000
ANKRD18A	chr9	38571357	38620660	chr9-37465300-37466094	chr9	37465300	37466094	0.06098912	others	1106.057	1000-1250
ANKRD18A	chr9	38571357	38620660	chr9-38641783-38642722	chr9	38641783	38642722	0.060988527	brain	70.426	0-150
ANKRD18A	chr9	38571357	38620660	chr9-37753479-37754348	chr9	37753479	37754348	0.060984116	others	817.878	750-1000
ANKRD18A	chr9	38571357	38620660	chr9-38689544-38690372	chr9	38689544	38690372	0.060977936	brain	118.187	0-150
ANKRD18A	chr9	38571357	38620660	chr9-37784499-37785431	chr9	37784499	37785431	0.060977176	others	786.858	750-1000
ANKRD18A	chr9	38571357	38620660	chr9-37913376-37914271	chr9	37913376	37914271	0.060973626	others	657.981	600-750
ANKRD18A	chr9	38571357	38620660	chr9-37575828-37576749	chr9	37575828	37576749	0.060969867	others	995.529	750-1000
ANKRD18A	chr9	38571357	38620660	chr9-37485448-37486371	chr9	37485448	37486371	0.060968254	others	1085.909	1000-1250
ANKRD18A	chr9	38571357	38620660	chr9-38620444-38621334	chr9	38620444	38621334	0.060966145	others	49.087	0-150
ANKRD18A	chr9	38571357	38620660	chr9-37800414-37801274	chr9	37800414	37801274	0.06095914	others	770.943	750-1000
ANKRD19P	chr9	92809387	92888693	chr9-93095552-93096418	chr9	93095552	93096418	0.23400222	others	286.165	150-300
ANKRD19P	chr9	92809387	92888693	chr9-92325317-92326196	chr9	92325317	92326196	0.14386192	others	484.07	450-600
ANKRD19P	chr9	92809387	92888693	chr9-92650776-92651650	chr9	92650776	92651650	0.09860343	others	158.611	150-300
ANKRD19P	chr9	92809387	92888693	chr9-92293406-92294290	chr9	92293406	92294290	0.09841554	others	515.981	450-600
ANKRD19P	chr9	92809387	92888693	chr9-92764662-92765507	chr9	92764662	92765507	0.06153221	others	44.725	0-150
ANKRD19P	chr9	92809387	92888693	chr9-92669802-92670671	chr9	92669802	92670671	0.056792144	others	139.585	0-150
ANKRD19P	chr9	92809387	92888693	chr9-92133725-92134503	chr9	92133725	92134503	0.05448207	others	675.662	600-750
ANKRD19P	chr9	92809387	92888693	chr9-92114954-92115860	chr9	92114954	92115860	0.053241022	others	694.433	600-750
ANKRD19P	chr9	92809387	92888693	chr9-92729145-92729997	chr9	92729145	92729997	0.052659772	others	80.242	0-150
ANKRD19P	chr9	92809387	92888693	chr9-92877594-92878473	chr9	92877594	92878473	0.051462248	others	68.207	0-150
ANKRD19P	chr9	92809387	92888693	chr9-92947124-92948044	chr9	92947124	92948044	0.051205494	others	137.737	0-150
ANKRD19P	chr9	92809387	92888693	chr9-92749204-92749902	chr9	92749204	92749902	0.05086613	others	60.183	0-150
ANKRD19P	chr9	92809387	92888693	chr9-92738542-92739398	chr9	92738542	92739398	0.05048744	others	70.845	0-150
ANKRD19P	chr9	92809387	92888693	chr9-92790521-92791383	chr9	92790521	92791383	0.050327852	others	18.866	0-150
ANKRD19P	chr9	92809387	92888693	chr9-92634487-92635343	chr9	92634487	92635343	0.050168894	others	174.9	150-300
ANKRD19P	chr9	92809387	92888693	chr9-93003601-93004438	chr9	93003601	93004438	0.04963869	others	194.214	150-300
ANKRD19P	chr9	92809387	92888693	chr9-92659935-92660748	chr9	92659935	92660748	0.049268823	others	149.452	0-150
ANKRD20A19P	chr13	23939556	23946782	chr13-24512240-24513161	chr13	24512240	24513161	0.28269523	others	572.684	450-600
ANKRD20A19P	chr13	23939556	23946782	chr13-23979450-23980037	chr13	23979450	23980037	0.1741869	others	39.894	0-150
ANKRD20A19P	chr13	23939556	23946782	chr13-24038530-24039306	chr13	24038530	24039306	0.15782936	others	98.974	0-150
ANKRD20A19P	chr13	23939556	23946782	chr13-24215404-24216282	chr13	24215404	24216282	0.15741205	others	275.848	150-300
ANKRD20A19P	chr13	23939556	23946782	chr13-23992594-23993519	chr13	23992594	23993519	0.157216	others	53.038	0-150
ANKRD20A19P	chr13	23939556	23946782	chr13-23888975-23889801	chr13	23888975	23889801	0.06658926	0	50.581	0-150
ANKRD20A19P	chr13	23939556	23946782	chr13-24053400-24054166	chr13	24053400	24054166	0.03558684	0	113.844	0-150
ANKRD20A19P	chr13	23939556	23946782	chr13-24059059-24059939	chr13	24059059	24059939	0.018329224	0	119.503	0-150
ANKRD27	chr19	32597006	32676597	chr19-32971631-32972524	chr19	32971631	32972524	0.18307038	others	374.625	300-450
ANKRD27	chr19	32597006	32676597	chr19-33176702-33177601	chr19	33176702	33177601	0.17761564	others	579.696	450-600
ANKRD27	chr19	32597006	32676597	chr19-32405289-32406203	chr19	32405289	32406203	0.14444023	others	191.717	150-300
ANKRD27	chr19	32597006	32676597	chr19-33080632-33081563	chr19	33080632	33081563	0.14425072	others	483.626	450-600
ANKRD27	chr19	32597006	32676597	chr19-32345261-32346204	chr19	32345261	32346204	0.1366593	others	251.745	150-300
ANKRD27	chr19	32597006	32676597	chr19-34171883-34172815	chr19	34171883	34172815	0.11130609	others	1574.877	>1250
ANKRD27	chr19	32597006	32676597	chr19-32674862-32675733	chr19	32674862	32675733	0.11086958	0	77.856	0-150
ANKRD27	chr19	32597006	32676597	chr19-32691597-32692431	chr19	32691597	32692431	0.08394932	0	94.591	0-150
ANKRD27	chr19	32597006	32676597	chr19-33143715-33144550	chr19	33143715	33144550	0.07172084	others	546.709	450-600
ANKRD27	chr19	32597006	32676597	chr19-32580755-32581613	chr19	32580755	32581613	0.059992317	others	16.251	0-150
ANKRD27	chr19	32597006	32676597	chr19-32570019-32570874	chr19	32570019	32570874	0.032928232	0	26.987	0-150
ANKRD40	chr17	50693189	50707924	chr17-50865991-50866894	chr17	50865991	50866894	0.06880275	brain	172.802	150-300
ANKRD40	chr17	50693189	50707924	chr17-50867379-50868196	chr17	50867379	50868196	0.062153023	brain	174.19	150-300
ANKRD40	chr17	50693189	50707924	chr17-50478381-50479294	chr17	50478381	50479294	0.045911826	brain	214.808	150-300
ANKRD40	chr17	50693189	50707924	chr17-50541669-50542550	chr17	50541669	50542550	0.04376976	brain	151.52	150-300
ANKRD40	chr17	50693189	50707924	chr17-51120418-51121256	chr17	51120418	51121256	0.04234823	brain	427.229	300-450
ANKRD40	chr17	50693189	50707924	chr17-51166130-51166934	chr17	51166130	51166934	0.041074097	brain	472.941	450-600
ANKRD40	chr17	50693189	50707924	chr17-50372679-50373580	chr17	50372679	50373580	0.04013676	brain	320.51	300-450
ANKRD40	chr17	50693189	50707924	chr17-50546712-50547597	chr17	50546712	50547597	0.0397819	brain	146.477	0-150
ANKRD40	chr17	50693189	50707924	chr17-50950129-50950973	chr17	50950129	50950973	0.03967253	brain	256.94	150-300
ANKRD40	chr17	50693189	50707924	chr17-50151794-50152584	chr17	50151794	50152584	0.037741013	others	541.395	450-600
ANKRD40	chr17	50693189	50707924	chr17-50482189-50483063	chr17	50482189	50483063	0.037574124	brain	211.0	150-300
ANKRD40	chr17	50693189	50707924	chr17-50397132-50398024	chr17	50397132	50398024	0.036601875	brain	296.057	150-300
ANKRD40	chr17	50693189	50707924	chr17-50863006-50863897	chr17	50863006	50863897	0.036449034	brain	169.817	150-300
ANKRD40	chr17	50693189	50707924	chr17-50508049-50508928	chr17	50508049	50508928	0.03636705	brain	185.14	150-300
ANKRD40	chr17	50693189	50707924	chr17-50177837-50178769	chr17	50177837	50178769	0.032672837	others	515.352	450-600
ANKRD40	chr17	50693189	50707924	chr17-50904366-50905262	chr17	50904366	50905262	0.03263386	others	211.177	150-300
ANKRD40	chr17	50693189	50707924	chr17-49788742-49789487	chr17	49788742	49789487	0.032398112	others	904.447	750-1000
ANKRD40	chr17	50693189	50707924	chr17-50930913-50931640	chr17	50930913	50931640	0.032365963	others	237.724	150-300
ANKRD40	chr17	50693189	50707924	chr17-51153129-51153993	chr17	51153129	51153993	0.0321611	others	459.94	450-600
ANKRD40	chr17	50693189	50707924	chr17-50707127-50708054	chr17	50707127	50708054	0.03159517	0	13.938	0-150
ANKRD40	chr17	50693189	50707924	chr17-50956603-50957366	chr17	50956603	50957366	0.030507993	others	263.414	150-300
ANKRD40	chr17	50693189	50707924	chr17-50363343-50364267	chr17	50363343	50364267	0.030445658	others	329.846	300-450
ANKRD40	chr17	50693189	50707924	chr17-51259942-51260804	chr17	51259942	51260804	0.02996089	others	566.753	450-600
ANKRD40	chr17	50693189	50707924	chr17-49192373-49193145	chr17	49192373	49193145	0.028800752	others	1500.816	>1250
ANKRD40	chr17	50693189	50707924	chr17-50909721-50910483	chr17	50909721	50910483	0.028480936	others	216.532	150-300
ANKRD40	chr17	50693189	50707924	chr17-50094825-50095591	chr17	50094825	50095591	0.028468713	others	598.364	450-600
ANKRD40	chr17	50693189	50707924	chr17-50200146-50201009	chr17	50200146	50201009	0.027753767	others	493.043	450-600
ANKRD40	chr17	50693189	50707924	chr17-50625799-50626653	chr17	50625799	50626653	0.027695235	others	67.39	0-150
ANKRD40	chr17	50693189	50707924	chr17-49361784-49362614	chr17	49361784	49362614	0.027381044	others	1331.405	>1250
ANKRD40	chr17	50693189	50707924	chr17-50560201-50561086	chr17	50560201	50561086	0.027040297	brain	132.988	0-150
ANKRD40	chr17	50693189	50707924	chr17-50094044-50094697	chr17	50094044	50094697	0.026594527	others	599.145	450-600
ANKRD40	chr17	50693189	50707924	chr17-50161165-50162029	chr17	50161165	50162029	0.025960082	others	532.024	450-600
ANKRD40	chr17	50693189	50707924	chr17-50054962-50055650	chr17	50054962	50055650	0.025856419	others	638.227	600-750
ANKRD40	chr17	50693189	50707924	chr17-50851754-50852690	chr17	50851754	50852690	0.024389643	others	158.565	150-300
ANKRD40	chr17	50693189	50707924	chr17-50935044-50935839	chr17	50935044	50935839	0.0242609	others	241.855	150-300
ANKRD40	chr17	50693189	50707924	chr17-50782851-50783759	chr17	50782851	50783759	0.024021488	brain	89.662	0-150
ANKRD40	chr17	50693189	50707924	chr17-50297251-50298058	chr17	50297251	50298058	0.023780707	others	395.938	300-450
ANKRD40	chr17	50693189	50707924	chr17-50919393-50920311	chr17	50919393	50920311	0.02321141	others	226.204	150-300
ANKRD40	chr17	50693189	50707924	chr17-49394731-49395641	chr17	49394731	49395641	0.02212938	others	1298.458	>1250
ANKRD40	chr17	50693189	50707924	chr17-50719180-50720058	chr17	50719180	50720058	0.013558145	0	25.991	0-150
ANKRD44	chr2	196967016	197311173	chr2-196926432-196927298	chr2	196926432	196927298	0.19103982	brain	40.584	0-150
ANKRD44	chr2	196967016	197311173	chr2-196925666-196926219	chr2	196925666	196926219	0.18970142	brain	41.35	0-150
ANKRD44	chr2	196967016	197311173	chr2-197073815-197074711	chr2	197073815	197074711	0.1271877	brain	106.799	0-150
ANKRD44	chr2	196967016	197311173	chr2-197499617-197500493	chr2	197499617	197500493	0.1271577	others	532.601	450-600
ANKRD44	chr2	196967016	197311173	chr2-197090771-197091603	chr2	197090771	197091603	0.12655593	brain	123.755	0-150
ANKRD44	chr2	196967016	197311173	chr2-197704942-197705832	chr2	197704942	197705832	0.095256574	others	737.926	600-750
ANKRD44	chr2	196967016	197311173	chr2-196171212-196172053	chr2	196171212	196172053	0.06395305	others	795.804	750-1000
ANKRD44	chr2	196967016	197311173	chr2-197515617-197516486	chr2	197515617	197516486	0.06352249	others	548.601	450-600
ANKRD44	chr2	196967016	197311173	chr2-195656732-195657610	chr2	195656732	195657610	0.06331585	others	1310.284	>1250
ANKRD44	chr2	196967016	197311173	chr2-195533912-195534795	chr2	195533912	195534795	0.03201637	others	1433.104	>1250
ANKRD44	chr2	196967016	197311173	chr2-197434747-197435631	chr2	197434747	197435631	0.03166302	others	467.731	450-600
ANKRD44	chr2	196967016	197311173	chr2-197255237-197256047	chr2	197255237	197256047	0.031455673	brain	288.221	150-300
ANKRD44	chr2	196967016	197311173	chr2-196799241-196800151	chr2	196799241	196800151	0.031418517	others	167.775	150-300
ANKRD44	chr2	196967016	197311173	chr2-197306084-197306945	chr2	197306084	197306945	0.031297196	brain	339.068	300-450
ANKRD44	chr2	196967016	197311173	chr2-197164141-197165028	chr2	197164141	197165028	0.03126511	brain	197.125	150-300
ANKRD44	chr2	196967016	197311173	chr2-197452977-197453864	chr2	197452977	197453864	0.031229328	others	485.961	450-600
ANKRD44	chr2	196967016	197311173	chr2-197310375-197311219	chr2	197310375	197311219	0.031216837	brain	343.359	300-450
ANKRD6	chr6	89433169	89633834	chr6-89638222-89639107	chr6	89638222	89639107	0.15779722	brain	205.053	150-300
ANKRD6	chr6	89433169	89633834	chr6-89080164-89081032	chr6	89080164	89081032	0.084492415	others	353.005	300-450
ANKRD6	chr6	89433169	89633834	chr6-90478995-90479886	chr6	90478995	90479886	0.07923789	others	1045.826	1000-1250
ANKRD6	chr6	89433169	89633834	chr6-89432730-89433575	chr6	89432730	89433575	0.07851268	others	0.439	0-150
ANKRD6	chr6	89433169	89633834	chr6-89312921-89313710	chr6	89312921	89313710	0.07735864	others	120.248	0-150
ANKRD6	chr6	89433169	89633834	chr6-89311634-89312537	chr6	89311634	89312537	0.07477847	others	121.535	0-150
ANKRD6	chr6	89433169	89633834	chr6-89081401-89082299	chr6	89081401	89082299	0.074315645	others	351.768	300-450
ANKRD6	chr6	89433169	89633834	chr6-89562114-89562921	chr6	89562114	89562921	0.069085754	others	128.945	0-150
ANKRD6	chr6	89433169	89633834	chr6-89352350-89353246	chr6	89352350	89353246	0.064977236	others	80.819	0-150
ANKRD6	chr6	89433169	89633834	chr6-90586678-90587576	chr6	90586678	90587576	0.06495109	others	1153.509	1000-1250
ANKRD6	chr6	89433169	89633834	chr6-89819326-89820146	chr6	89819326	89820146	0.06443107	others	386.157	300-450
ANKRD6	chr6	89433169	89633834	chr6-89940266-89941060	chr6	89940266	89941060	0.06390615	others	507.097	450-600
ANKRD6	chr6	89433169	89633834	chr6-89371889-89372699	chr6	89371889	89372699	0.06214116	brain	61.28	0-150
ANKRD6	chr6	89433169	89633834	chr6-89117370-89118218	chr6	89117370	89118218	0.05787153	others	315.799	300-450
ANKRD6	chr6	89433169	89633834	chr6-89145804-89146639	chr6	89145804	89146639	0.05513844	others	287.365	150-300
ANKRD6	chr6	89433169	89633834	chr6-88963246-88964103	chr6	88963246	88964103	0.053990148	others	469.923	450-600
ANKRD6	chr6	89433169	89633834	chr6-90285314-90286185	chr6	90285314	90286185	0.05343231	others	852.145	750-1000
ANKRD6	chr6	89433169	89633834	chr6-89829323-89830223	chr6	89829323	89830223	0.051530544	others	396.154	300-450
ANKS3	chr16	4696509	4734378	chr16-4957745-4958655	chr16	4957745	4958655	0.14144485	brain	261.236	150-300
ANKS3	chr16	4696509	4734378	chr16-5071663-5072528	chr16	5071663	5072528	0.10654287	others	375.154	300-450
ANKS3	chr16	4696509	4734378	chr16-5097655-5098556	chr16	5097655	5098556	0.10568262	others	401.146	300-450
ANKS3	chr16	4696509	4734378	chr16-4475995-4476842	chr16	4475995	4476842	0.10518632	others	220.514	150-300
ANKS3	chr16	4696509	4734378	chr16-4425261-4426101	chr16	4425261	4426101	0.0853344	others	271.248	150-300
ANKS3	chr16	4696509	4734378	chr16-4411559-4412428	chr16	4411559	4412428	0.08023005	others	284.95	150-300
ANKS3	chr16	4696509	4734378	chr16-4766789-4767651	chr16	4766789	4767651	0.07018426	brain	70.28	0-150
ANKS3	chr16	4696509	4734378	chr16-5033321-5034228	chr16	5033321	5034228	0.06779205	others	336.812	300-450
ANKS3	chr16	4696509	4734378	chr16-4615954-4616821	chr16	4615954	4616821	0.06576779	brain	80.555	0-150
ANKS3	chr16	4696509	4734378	chr16-4517680-4518602	chr16	4517680	4518602	0.063913636	others	178.829	150-300
ANKS3	chr16	4696509	4734378	chr16-4802421-4803219	chr16	4802421	4803219	0.062250417	brain	105.912	0-150
ANKS3	chr16	4696509	4734378	chr16-4846959-4847801	chr16	4846959	4847801	0.054624308	brain	150.45	150-300
ANKS3	chr16	4696509	4734378	chr16-4734004-4734837	chr16	4734004	4734837	0.054034777	others	37.495	0-150
ANKS3	chr16	4696509	4734378	chr16-4624223-4625145	chr16	4624223	4625145	0.050046735	others	72.286	0-150
ANKS3	chr16	4696509	4734378	chr16-4768357-4769239	chr16	4768357	4769239	0.049525537	brain	71.848	0-150
ANKS3	chr16	4696509	4734378	chr16-4474051-4474883	chr16	4474051	4474883	0.048323363	others	222.458	150-300
ANKS3	chr16	4696509	4734378	chr16-4693104-4694012	chr16	4693104	4694012	0.0471794	others	3.405	0-150
ANKS3	chr16	4696509	4734378	chr16-4701159-4702065	chr16	4701159	4702065	0.0241615	0	4.65	0-150
ANKZF1	chr2	219229756	219236669	chr2-219387852-219388729	chr2	219387852	219388729	0.06511218	others	158.096	150-300
ANKZF1	chr2	219229756	219236669	chr2-218892652-218893498	chr2	218892652	218893498	0.06162038	others	337.104	300-450
ANKZF1	chr2	219229756	219236669	chr2-219229185-219230055	chr2	219229185	219230055	0.05505849	0	0.571	0-150
ANKZF1	chr2	219229756	219236669	chr2-219597440-219598376	chr2	219597440	219598376	0.050865427	others	367.684	300-450
ANKZF1	chr2	219229756	219236669	chr2-218659155-218660035	chr2	218659155	218660035	0.05026772	others	570.601	450-600
ANKZF1	chr2	219229756	219236669	chr2-218286522-218287287	chr2	218286522	218287287	0.048592966	others	943.234	750-1000
ANKZF1	chr2	219229756	219236669	chr2-218395832-218396681	chr2	218395832	218396681	0.047917936	others	833.924	750-1000
ANKZF1	chr2	219229756	219236669	chr2-218216960-218217588	chr2	218216960	218217588	0.047802728	others	1012.796	1000-1250
ANKZF1	chr2	219229756	219236669	chr2-218710555-218711421	chr2	218710555	218711421	0.047015842	others	519.201	450-600
ANKZF1	chr2	219229756	219236669	chr2-218568041-218568933	chr2	218568041	218568933	0.046602428	others	661.715	600-750
ANKZF1	chr2	219229756	219236669	chr2-218908647-218909567	chr2	218908647	218909567	0.04492265	others	321.109	300-450
ANKZF1	chr2	219229756	219236669	chr2-219218553-219219194	chr2	219218553	219219194	0.040363014	0	11.203	0-150
ANKZF1	chr2	219229756	219236669	chr2-218671634-218672551	chr2	218671634	218672551	0.037347328	others	558.122	450-600
ANKZF1	chr2	219229756	219236669	chr2-219277391-219278233	chr2	219277391	219278233	0.035312	brain	47.635	0-150
ANKZF1	chr2	219229756	219236669	chr2-218995769-218996653	chr2	218995769	218996653	0.035183802	others	233.987	150-300
ANKZF1	chr2	219229756	219236669	chr2-219176379-219177181	chr2	219176379	219177181	0.033638883	brain	53.377	0-150
ANKZF1	chr2	219229756	219236669	chr2-218405998-218406924	chr2	218405998	218406924	0.03332165	others	823.758	750-1000
ANKZF1	chr2	219229756	219236669	chr2-219298609-219299360	chr2	219298609	219299360	0.03331978	brain	68.853	0-150
ANKZF1	chr2	219229756	219236669	chr2-218269884-218270758	chr2	218269884	218270758	0.03209064	others	959.872	750-1000
ANKZF1	chr2	219229756	219236669	chr2-219460495-219461303	chr2	219460495	219461303	0.03171488	others	230.739	150-300
ANKZF1	chr2	219229756	219236669	chr2-219249283-219250200	chr2	219249283	219250200	0.03163749	others	19.527	0-150
ANKZF1	chr2	219229756	219236669	chr2-219177920-219178807	chr2	219177920	219178807	0.03147202	brain	51.836	0-150
ANKZF1	chr2	219229756	219236669	chr2-219206379-219207265	chr2	219206379	219207265	0.030922044	brain	23.377	0-150
ANKZF1	chr2	219229756	219236669	chr2-219526700-219527559	chr2	219526700	219527559	0.030766364	others	296.944	150-300
ANKZF1	chr2	219229756	219236669	chr2-219529826-219530692	chr2	219529826	219530692	0.030154003	others	300.07	300-450
ANKZF1	chr2	219229756	219236669	chr2-219294472-219295381	chr2	219294472	219295381	0.029108247	brain	64.716	0-150
ANKZF1	chr2	219229756	219236669	chr2-219543428-219544272	chr2	219543428	219544272	0.028771268	others	313.672	300-450
ANKZF1	chr2	219229756	219236669	chr2-219278940-219279791	chr2	219278940	219279791	0.028741727	brain	49.184	0-150
ANKZF1	chr2	219229756	219236669	chr2-219331469-219332296	chr2	219331469	219332296	0.02783117	0	101.713	0-150
ANKZF1	chr2	219229756	219236669	chr2-219160137-219160900	chr2	219160137	219160900	0.027815552	others	69.619	0-150
ANKZF1	chr2	219229756	219236669	chr2-219498258-219499080	chr2	219498258	219499080	0.027470758	others	268.502	150-300
ANKZF1	chr2	219229756	219236669	chr2-219289372-219290245	chr2	219289372	219290245	0.02651066	others	59.616	0-150
ANKZF1	chr2	219229756	219236669	chr2-219245024-219245941	chr2	219245024	219245941	0.025793562	others	15.268	0-150
ANKZF1	chr2	219229756	219236669	chr2-219253519-219254402	chr2	219253519	219254402	0.02549299	brain	23.763	0-150
ANKZF1	chr2	219229756	219236669	chr2-218292010-218292794	chr2	218292010	218292794	0.024233824	others	937.746	750-1000
ANLN	chr7	36389805	36453791	chr7-35694648-35695468	chr7	35694648	35695468	0.2208394	others	695.157	600-750
ANLN	chr7	36389805	36453791	chr7-35800708-35801516	chr7	35800708	35801516	0.16023366	others	589.097	450-600
ANLN	chr7	36389805	36453791	chr7-35801638-35802090	chr7	35801638	35802090	0.15030666	others	588.167	450-600
ANLN	chr7	36389805	36453791	chr7-36152511-36153432	chr7	36152511	36153432	0.12022909	others	237.294	150-300
ANLN	chr7	36389805	36453791	chr7-36115396-36116244	chr7	36115396	36116244	0.10249703	others	274.409	150-300
ANLN	chr7	36389805	36453791	chr7-36389304-36390207	chr7	36389304	36390207	0.08819646	0	0.501	0-150
ANLN	chr7	36389805	36453791	chr7-36036677-36037608	chr7	36036677	36037608	0.06988883	others	353.128	300-450
ANLN	chr7	36389805	36453791	chr7-36291340-36292190	chr7	36291340	36292190	0.040214248	others	98.465	0-150
ANLN	chr7	36389805	36453791	chr7-37447334-37448197	chr7	37447334	37448197	0.03999463	others	1057.529	1000-1250
ANLN	chr7	36389805	36453791	chr7-37198511-37199387	chr7	37198511	37199387	0.039030265	others	808.706	750-1000
ANLN	chr7	36389805	36453791	chr7-36207762-36208627	chr7	36207762	36208627	0.038826346	others	182.043	150-300
ANLN	chr7	36389805	36453791	chr7-35733757-35734624	chr7	35733757	35734624	0.037083585	others	656.048	600-750
ANLN	chr7	36389805	36453791	chr7-35906160-35907152	chr7	35906160	35907152	0.036459472	others	483.645	450-600
ANLN	chr7	36389805	36453791	chr7-37448436-37449349	chr7	37448436	37449349	0.035747867	others	1058.631	1000-1250
ANLN	chr7	36389805	36453791	chr7-36366771-36367692	chr7	36366771	36367692	0.035203293	brain	23.034	0-150
ANLN	chr7	36389805	36453791	chr7-35037284-35038187	chr7	35037284	35038187	0.034830175	others	1352.521	>1250
ANLN	chr7	36389805	36453791	chr7-38340961-38341788	chr7	38340961	38341788	0.034677364	others	1951.156	>1250
ANLN	chr7	36389805	36453791	chr7-36258485-36259205	chr7	36258485	36259205	0.006935259	0	131.32	0-150
ANO10	chr3	43354858	43691594	chr3-43389867-43390720	chr3	43389867	43390720	0.19214612	others	35.009	0-150
ANO10	chr3	43354858	43691594	chr3-44338058-44338948	chr3	44338058	44338948	0.11481292	others	983.2	750-1000
ANO10	chr3	43354858	43691594	chr3-43286129-43287008	chr3	43286129	43287008	0.11467669	others	68.729	0-150
ANO10	chr3	43354858	43691594	chr3-44477277-44478118	chr3	44477277	44478118	0.07687251	others	1122.419	1000-1250
ANO10	chr3	43354858	43691594	chr3-43998852-43999594	chr3	43998852	43999594	0.07673432	others	643.994	600-750
ANO10	chr3	43354858	43691594	chr3-42590315-42591236	chr3	42590315	42591236	0.07670182	others	764.543	750-1000
ANO10	chr3	43354858	43691594	chr3-43994734-43995631	chr3	43994734	43995631	0.040099014	others	639.876	600-750
ANO10	chr3	43354858	43691594	chr3-44065307-44066192	chr3	44065307	44066192	0.03945931	others	710.449	600-750
ANO10	chr3	43354858	43691594	chr3-42600302-42601147	chr3	42600302	42601147	0.03901638	others	754.556	750-1000
ANO10	chr3	43354858	43691594	chr3-44439376-44440196	chr3	44439376	44440196	0.03877675	others	1084.518	1000-1250
ANO10	chr3	43354858	43691594	chr3-43769335-43770158	chr3	43769335	43770158	0.03873807	brain	414.477	300-450
ANO10	chr3	43354858	43691594	chr3-42978931-42979847	chr3	42978931	42979847	0.038725376	others	375.927	300-450
ANO10	chr3	43354858	43691594	chr3-42804084-42804934	chr3	42804084	42804934	0.03844874	others	550.774	450-600
ANO10	chr3	43354858	43691594	chr3-44510322-44511170	chr3	44510322	44511170	0.03833311	others	1155.464	1000-1250
ANO10	chr3	43354858	43691594	chr3-43774637-43775538	chr3	43774637	43775538	0.03829499	others	419.779	300-450
ANO10	chr3	43354858	43691594	chr3-42581622-42582540	chr3	42581622	42582540	0.038268823	others	773.236	750-1000
ANO10	chr3	43354858	43691594	chr3-44761283-44762190	chr3	44761283	44762190	0.03823963	others	1406.425	>1250
ANO10	chr3	43354858	43691594	chr3-44624718-44625601	chr3	44624718	44625601	0.03815934	others	1269.86	>1250
ANO10	chr3	43354858	43691594	chr3-43105708-43106510	chr3	43105708	43106510	0.03812193	others	249.15	150-300
ANO10	chr3	43354858	43691594	chr3-43690579-43691441	chr3	43690579	43691441	0.037973233	brain	335.721	300-450
ANO10	chr3	43354858	43691594	chr3-44861427-44862329	chr3	44861427	44862329	0.037964027	others	1506.569	>1250
ANO10	chr3	43354858	43691594	chr3-43894143-43894907	chr3	43894143	43894907	0.03794676	others	539.285	450-600
ANO4	chr12	100717525	101128641	chr12-100375081-100375928	chr12	100375081	100375928	0.2356247	others	342.444	300-450
ANO4	chr12	100717525	101128641	chr12-100573255-100574106	chr12	100573255	100574106	0.2219595	others	144.27	0-150
ANO4	chr12	100717525	101128641	chr12-100142532-100143245	chr12	100142532	100143245	0.21141733	others	574.993	450-600
ANO4	chr12	100717525	101128641	chr12-100266641-100267534	chr12	100266641	100267534	0.2053198	others	450.884	450-600
ANO4	chr12	100717525	101128641	chr12-100794386-100795157	chr12	100794386	100795157	0.05159696	0	76.861	0-150
ANP32B	chr9	97983360	98015943	chr9-98255467-98256399	chr9	98255467	98256399	0.15614697	brain	272.107	150-300
ANP32B	chr9	97983360	98015943	chr9-97696872-97697738	chr9	97696872	97697738	0.15484716	brain	286.488	150-300
ANP32B	chr9	97983360	98015943	chr9-98192533-98193442	chr9	98192533	98193442	0.13753569	others	209.173	150-300
ANP32B	chr9	97983360	98015943	chr9-97633107-97633975	chr9	97633107	97633975	0.13659894	others	350.253	300-450
ANP32B	chr9	97983360	98015943	chr9-98807324-98808246	chr9	98807324	98808246	0.09805948	others	823.964	750-1000
ANP32B	chr9	97983360	98015943	chr9-97710395-97711310	chr9	97710395	97711310	0.09701628	others	272.965	150-300
ANP32B	chr9	97983360	98015943	chr9-97740915-97741859	chr9	97740915	97741859	0.058503855	others	242.445	150-300
ANP32B	chr9	97983360	98015943	chr9-96418303-96419086	chr9	96418303	96419086	0.058476962	others	1565.057	>1250
ANP32B	chr9	97983360	98015943	chr9-97980733-97981642	chr9	97980733	97981642	0.04979832	0	2.627	0-150
ANP32B	chr9	97983360	98015943	chr9-97982775-97983694	chr9	97982775	97983694	0.04979832	0	0.585	0-150
ANP32B	chr9	97983360	98015943	chr9-97803202-97804109	chr9	97803202	97804109	0.038720757	others	180.158	150-300
ANP32B	chr9	97983360	98015943	chr9-99821272-99822185	chr9	99821272	99822185	0.019693904	others	1837.912	>1250
ANP32B	chr9	97983360	98015943	chr9-98087235-98088079	chr9	98087235	98088079	0.019103179	others	103.875	0-150
ANP32B	chr9	97983360	98015943	chr9-99819572-99820361	chr9	99819572	99820361	0.019077078	others	1836.212	>1250
ANP32B	chr9	97983360	98015943	chr9-98118716-98119577	chr9	98118716	98119577	0.019056972	others	135.356	0-150
ANP32B	chr9	97983360	98015943	chr9-97501219-97502086	chr9	97501219	97502086	0.018997995	others	482.141	450-600
ANP32B	chr9	97983360	98015943	chr9-98263460-98264287	chr9	98263460	98264287	0.018987326	others	280.1	150-300
ANP32B	chr9	97983360	98015943	chr9-99221601-99222535	chr9	99221601	99222535	0.018951666	others	1238.241	1000-1250
ANP32B	chr9	97983360	98015943	chr9-98289837-98290709	chr9	98289837	98290709	0.018927699	others	306.477	300-450
ANP32B	chr9	97983360	98015943	chr9-98848251-98849140	chr9	98848251	98849140	0.018914023	others	864.891	750-1000
ANP32B	chr9	97983360	98015943	chr9-98056227-98057124	chr9	98056227	98057124	0.018911479	brain	72.867	0-150
ANP32B	chr9	97983360	98015943	chr9-96654783-96655599	chr9	96654783	96655599	0.018898742	others	1328.577	>1250
ANP32B	chr9	97983360	98015943	chr9-99104556-99105440	chr9	99104556	99105440	0.018855238	others	1121.196	1000-1250
ANP32B	chr9	97983360	98015943	chr9-97921958-97922853	chr9	97921958	97922853	0.01884475	brain	61.402	0-150
ANP32B	chr9	97983360	98015943	chr9-97905939-97906752	chr9	97905939	97906752	0.018839184	others	77.421	0-150
ANP32B	chr9	97983360	98015943	chr9-98791138-98791784	chr9	98791138	98791784	0.018834917	others	807.778	750-1000
ANP32E	chr1	150218416	150236156	chr1-149887813-149888656	chr1	149887813	149888656	0.07563909	others	330.603	300-450
ANP32E	chr1	150218416	150236156	chr1-150532163-150533092	chr1	150532163	150533092	0.06493656	others	313.747	300-450
ANP32E	chr1	150218416	150236156	chr1-149927395-149928280	chr1	149927395	149928280	0.0616072	others	291.021	150-300
ANP32E	chr1	150218416	150236156	chr1-150486941-150487817	chr1	150486941	150487817	0.0558808	others	268.525	150-300
ANP32E	chr1	150218416	150236156	chr1-149938754-149939624	chr1	149938754	149939624	0.053559117	brain	279.662	150-300
ANP32E	chr1	150218416	150236156	chr1-149886326-149887245	chr1	149886326	149887245	0.04728636	others	332.09	300-450
ANP32E	chr1	150218416	150236156	chr1-149885255-149885959	chr1	149885255	149885959	0.044559952	others	333.161	300-450
ANP32E	chr1	150218416	150236156	chr1-150977047-150977878	chr1	150977047	150977878	0.03996925	others	758.631	750-1000
ANP32E	chr1	150218416	150236156	chr1-150515268-150516131	chr1	150515268	150516131	0.038066674	others	296.852	150-300
ANP32E	chr1	150218416	150236156	chr1-149899357-149900180	chr1	149899357	149900180	0.036583524	others	319.059	300-450
ANP32E	chr1	150218416	150236156	chr1-150548660-150549561	chr1	150548660	150549561	0.03341833	others	330.244	300-450
ANP32E	chr1	150218416	150236156	chr1-151006386-151007205	chr1	151006386	151007205	0.033261035	others	787.97	750-1000
ANP32E	chr1	150218416	150236156	chr1-150629021-150629957	chr1	150629021	150629957	0.033090096	others	410.605	300-450
ANP32E	chr1	150218416	150236156	chr1-150567984-150568830	chr1	150567984	150568830	0.03149512	others	349.568	300-450
ANP32E	chr1	150218416	150236156	chr1-150560911-150561810	chr1	150560911	150561810	0.03037066	others	342.495	300-450
ANP32E	chr1	150218416	150236156	chr1-150010229-150011066	chr1	150010229	150011066	0.0289671	others	208.187	150-300
ANP32E	chr1	150218416	150236156	chr1-150067235-150067963	chr1	150067235	150067963	0.027178843	others	151.181	150-300
ANP32E	chr1	150218416	150236156	chr1-151070255-151070686	chr1	151070255	151070686	0.027156705	others	851.839	750-1000
ANP32E	chr1	150218416	150236156	chr1-150876277-150877141	chr1	150876277	150877141	0.02654586	others	657.861	600-750
ANP32E	chr1	150218416	150236156	chr1-150978955-150979882	chr1	150978955	150979882	0.02625197	others	760.539	750-1000
ANP32E	chr1	150218416	150236156	chr1-151198035-151198947	chr1	151198035	151198947	0.0251279	others	979.619	750-1000
ANP32E	chr1	150218416	150236156	chr1-151070798-151071480	chr1	151070798	151071480	0.024108646	others	852.382	750-1000
ANP32E	chr1	150218416	150236156	chr1-150696841-150697750	chr1	150696841	150697750	0.022046188	others	478.425	450-600
ANP32E	chr1	150218416	150236156	chr1-149813147-149814016	chr1	149813147	149814016	0.02199316	others	405.269	300-450
ANP32E	chr1	150218416	150236156	chr1-151189703-151190571	chr1	151189703	151190571	0.021939734	others	971.287	750-1000
ANP32E	chr1	150218416	150236156	chr1-150579237-150580096	chr1	150579237	150580096	0.021509305	others	360.821	300-450
ANP32E	chr1	150218416	150236156	chr1-150974352-150975242	chr1	150974352	150975242	0.021404281	others	755.936	750-1000
ANP32E	chr1	150218416	150236156	chr1-151059126-151060005	chr1	151059126	151060005	0.016696956	others	840.71	750-1000
ANP32E	chr1	150218416	150236156	chr1-151047624-151048008	chr1	151047624	151048008	0.01657732	others	829.208	750-1000
ANP32E	chr1	150218416	150236156	chr1-151165690-151166547	chr1	151165690	151166547	0.0164867	others	947.274	750-1000
ANP32E	chr1	150218416	150236156	chr1-151346832-151347707	chr1	151346832	151347707	0.016451731	others	1128.416	1000-1250
ANP32E	chr1	150218416	150236156	chr1-150925920-150926936	chr1	150925920	150926936	0.01645129	others	707.504	600-750
ANP32E	chr1	150218416	150236156	chr1-151033455-151034391	chr1	151033455	151034391	0.016324246	others	815.039	750-1000
ANP32E	chr1	150218416	150236156	chr1-151155872-151156758	chr1	151155872	151156758	0.016322702	others	937.456	750-1000
ANP32E	chr1	150218416	150236156	chr1-151165039-151165564	chr1	151165039	151165564	0.016291618	others	946.623	750-1000
ANP32E	chr1	150218416	150236156	chr1-151008122-151008902	chr1	151008122	151008902	0.016264584	others	789.706	750-1000
ANP32E	chr1	150218416	150236156	chr1-151048123-151048800	chr1	151048123	151048800	0.015838921	others	829.707	750-1000
ANP32E	chr1	150218416	150236156	chr1-150235739-150236651	chr1	150235739	150236651	0.014131389	0	17.323	0-150
ANP32E	chr1	150218416	150236156	chr1-149811927-149812793	chr1	149811927	149812793	0.011235777	others	406.489	300-450
ANP32E	chr1	150218416	150236156	chr1-151399072-151399905	chr1	151399072	151399905	0.01106203	others	1180.656	1000-1250
ANP32E	chr1	150218416	150236156	chr1-150234255-150235185	chr1	150234255	150235185	0.010994414	0	15.839	0-150
ANP32E	chr1	150218416	150236156	chr1-151254309-151255174	chr1	151254309	151255174	0.010971261	others	1035.893	1000-1250
ANP32E	chr1	150218416	150236156	chr1-150293455-150294315	chr1	150293455	150294315	0.0077924486	others	75.039	0-150
ANP32E	chr1	150218416	150236156	chr1-151146345-151147254	chr1	151146345	151147254	0.0072509064	others	927.929	750-1000
ANP32E	chr1	150218416	150236156	chr1-150213313-150214205	chr1	150213313	150214205	0.007037035	brain	5.103	0-150
ANP32E	chr1	150218416	150236156	chr1-150281974-150282846	chr1	150281974	150282846	0.0069623725	brain	63.558	0-150
ANP32E	chr1	150218416	150236156	chr1-150148831-150149289	chr1	150148831	150149289	0.0063666287	others	69.585	0-150
ANP32E	chr1	150218416	150236156	chr1-150321132-150322005	chr1	150321132	150322005	0.006041938	others	102.716	0-150
ANP32E	chr1	150218416	150236156	chr1-151458367-151459108	chr1	151458367	151459108	0.0059781168	others	1239.951	1000-1250
ANP32E	chr1	150218416	150236156	chr1-150162841-150163680	chr1	150162841	150163680	0.0059633832	others	55.575	0-150
ANP32E	chr1	150218416	150236156	chr1-150168670-150169532	chr1	150168670	150169532	0.005946737	others	49.746	0-150
ANP32E	chr1	150218416	150236156	chr1-150302033-150302889	chr1	150302033	150302889	0.0059007118	others	83.617	0-150
ANP32E	chr1	150218416	150236156	chr1-151327136-151328058	chr1	151327136	151328058	0.0056876196	others	1108.72	1000-1250
ANP32E	chr1	150218416	150236156	chr1-150268648-150269493	chr1	150268648	150269493	0.005594394	brain	50.232	0-150
ANP32E	chr1	150218416	150236156	chr1-151131154-151131819	chr1	151131154	151131819	0.005499918	others	912.738	750-1000
ANP32E	chr1	150218416	150236156	chr1-151839430-151840365	chr1	151839430	151840365	0.0053562396	others	1621.014	>1250
ANP32E	chr1	150218416	150236156	chr1-150281115-150281831	chr1	150281115	150281831	0.0053146756	brain	62.699	0-150
ANP32E	chr1	150218416	150236156	chr1-150255311-150255940	chr1	150255311	150255940	0.0052680415	brain	36.895	0-150
ANP32E	chr1	150218416	150236156	chr1-151459234-151459795	chr1	151459234	151459795	0.0052511804	others	1240.818	1000-1250
ANP32E	chr1	150218416	150236156	chr1-149636124-149637044	chr1	149636124	149637044	0.0052279904	others	582.292	450-600
ANP32E	chr1	150218416	150236156	chr1-150363638-150364439	chr1	150363638	150364439	0.005123314	brain	145.222	0-150
ANP32E	chr1	150218416	150236156	chr1-151024280-151025154	chr1	151024280	151025154	0.0050688763	others	805.864	750-1000
ANTXR1	chr2	69013177	69249327	chr2-69307014-69307868	chr2	69307014	69307868	0.34618342	brain	293.837	150-300
ANTXR1	chr2	69013177	69249327	chr2-69178027-69178875	chr2	69178027	69178875	0.17730758	others	164.85	150-300
ANTXR1	chr2	69013177	69249327	chr2-68466988-68467897	chr2	68466988	68467897	0.14176027	others	546.189	450-600
ANTXR1	chr2	69013177	69249327	chr2-68828971-68829876	chr2	68828971	68829876	0.13597246	others	184.206	150-300
ANTXR1	chr2	69013177	69249327	chr2-69643371-69644204	chr2	69643371	69644204	0.13311964	others	630.194	600-750
ANTXR1	chr2	69013177	69249327	chr2-69642820-69643246	chr2	69642820	69643246	0.12985283	others	629.643	600-750
ANTXR1	chr2	69013177	69249327	chr2-69386814-69387705	chr2	69386814	69387705	0.074640706	others	373.637	300-450
ANTXR1	chr2	69013177	69249327	chr2-69437007-69437913	chr2	69437007	69437913	0.074304275	others	423.83	300-450
ANTXR1	chr2	69013177	69249327	chr2-70293232-70294173	chr2	70293232	70294173	0.043141652	others	1280.055	>1250
ANTXR1	chr2	69013177	69249327	chr2-68943548-68944310	chr2	68943548	68944310	0.038561013	others	69.629	0-150
ANXA5	chr4	121667954	121697113	chr4-121156636-121157504	chr4	121156636	121157504	0.16696723	others	511.318	450-600
ANXA5	chr4	121667954	121697113	chr4-121696595-121697445	chr4	121696595	121697445	0.14987928	0	28.641	0-150
ANXA5	chr4	121667954	121697113	chr4-120066510-120067372	chr4	120066510	120067372	0.122912355	others	1601.444	>1250
ANXA5	chr4	121667954	121697113	chr4-121870036-121870872	chr4	121870036	121870872	0.122409604	others	202.082	150-300
ANXA5	chr4	121667954	121697113	chr4-122826420-122827229	chr4	122826420	122827229	0.09431616	others	1158.466	1000-1250
ANXA5	chr4	121667954	121697113	chr4-121951529-121952267	chr4	121951529	121952267	0.074955285	others	283.575	150-300
ANXA5	chr4	121667954	121697113	chr4-121823529-121824365	chr4	121823529	121824365	0.07109501	others	155.575	150-300
ANXA5	chr4	121667954	121697113	chr4-122152000-122152793	chr4	122152000	122152793	0.067604735	others	484.046	450-600
ANXA5	chr4	121667954	121697113	chr4-121950038-121950810	chr4	121950038	121950810	0.06543036	others	282.084	150-300
ANXA5	chr4	121667954	121697113	chr4-121764596-121765527	chr4	121764596	121765527	0.065118834	others	96.642	0-150
ANXA5	chr4	121667954	121697113	chr4-121800901-121801794	chr4	121800901	121801794	0.06432843	brain	132.947	0-150
ANXA5	chr4	121667954	121697113	chr4-120922373-120923072	chr4	120922373	120923072	0.06348206	others	745.581	600-750
ANXA5	chr4	121667954	121697113	chr4-122922526-122923234	chr4	122922526	122923234	0.06287615	others	1254.572	>1250
ANXA5	chr4	121667954	121697113	chr4-121711322-121712186	chr4	121711322	121712186	0.042732675	0	43.368	0-150
ANXA6	chr5	151100711	151157882	chr5-151745095-151745988	chr5	151745095	151745988	0.123799965	others	644.384	600-750
ANXA6	chr5	151100711	151157882	chr5-150758374-150759210	chr5	150758374	150759210	0.07357162	others	342.337	300-450
ANXA6	chr5	151100711	151157882	chr5-151758192-151759052	chr5	151758192	151759052	0.060143095	others	657.481	600-750
ANXA6	chr5	151100711	151157882	chr5-150800895-150801911	chr5	150800895	150801911	0.05671668	others	299.816	150-300
ANXA6	chr5	151100711	151157882	chr5-151771249-151772194	chr5	151771249	151772194	0.056635957	others	670.538	600-750
ANXA6	chr5	151100711	151157882	chr5-151742613-151743488	chr5	151742613	151743488	0.055934343	others	641.902	600-750
ANXA6	chr5	151100711	151157882	chr5-150783178-150784036	chr5	150783178	150784036	0.055904638	others	317.533	300-450
ANXA6	chr5	151100711	151157882	chr5-150449357-150450177	chr5	150449357	150450177	0.05566874	others	651.354	600-750
ANXA6	chr5	151100711	151157882	chr5-150781527-150782415	chr5	150781527	150782415	0.054867517	others	319.184	300-450
ANXA6	chr5	151100711	151157882	chr5-151157314-151158166	chr5	151157314	151158166	0.04851828	0	56.603	0-150
ANXA6	chr5	151100711	151157882	chr5-150000116-150001000	chr5	150000116	150001000	0.039955564	others	1100.595	1000-1250
ANXA6	chr5	151100711	151157882	chr5-150410509-150411206	chr5	150410509	150411206	0.039699167	others	690.202	600-750
ANXA6	chr5	151100711	151157882	chr5-150357145-150358047	chr5	150357145	150358047	0.03964512	others	743.566	600-750
ANXA6	chr5	151100711	151157882	chr5-150778478-150779171	chr5	150778478	150779171	0.039279133	others	322.233	300-450
ANXA6	chr5	151100711	151157882	chr5-150458665-150459511	chr5	150458665	150459511	0.039256167	others	642.046	600-750
ANXA6	chr5	151100711	151157882	chr5-150700511-150701356	chr5	150700511	150701356	0.03902512	others	400.2	300-450
ANXA6	chr5	151100711	151157882	chr5-149551107-149552035	chr5	149551107	149552035	0.024902776	others	1549.604	>1250
ANXA6	chr5	151100711	151157882	chr5-151223630-151224421	chr5	151223630	151224421	0.02231182	others	122.919	0-150
ANXA6	chr5	151100711	151157882	chr5-150409587-150410353	chr5	150409587	150410353	0.021919394	others	691.124	600-750
ANXA6	chr5	151100711	151157882	chr5-150656324-150657240	chr5	150656324	150657240	0.021857167	others	444.387	300-450
ANXA6	chr5	151100711	151157882	chr5-151080529-151081393	chr5	151080529	151081393	0.02184336	others	20.182	0-150
ANXA6	chr5	151100711	151157882	chr5-151115153-151115995	chr5	151115153	151115995	0.021545408	brain	14.442	0-150
ANXA6	chr5	151100711	151157882	chr5-150523489-150524342	chr5	150523489	150524342	0.02101275	others	577.222	450-600
ANXA6	chr5	151100711	151157882	chr5-150560712-150561508	chr5	150560712	150561508	0.020965986	others	539.999	450-600
ANXA6	chr5	151100711	151157882	chr5-151651788-151652705	chr5	151651788	151652705	0.020686591	others	551.077	450-600
ANXA6	chr5	151100711	151157882	chr5-151208239-151209133	chr5	151208239	151209133	0.02063987	others	107.528	0-150
ANXA6	chr5	151100711	151157882	chr5-150590777-150591651	chr5	150590777	150591651	0.020420015	others	509.934	450-600
ANXA6	chr5	151100711	151157882	chr5-151252563-151253432	chr5	151252563	151253432	0.019985989	others	151.852	150-300
ANXA6	chr5	151100711	151157882	chr5-150435859-150436760	chr5	150435859	150436760	0.019682022	others	664.852	600-750
ANXA6	chr5	151100711	151157882	chr5-150544399-150545274	chr5	150544399	150545274	0.01958579	others	556.312	450-600
ANXA6	chr5	151100711	151157882	chr5-151724101-151725010	chr5	151724101	151725010	0.019541098	others	623.39	600-750
ANXA6	chr5	151100711	151157882	chr5-151234588-151235439	chr5	151234588	151235439	0.0194486	others	133.877	0-150
ANXA6	chr5	151100711	151157882	chr5-149960311-149961178	chr5	149960311	149961178	0.019425804	others	1140.4	1000-1250
ANXA6	chr5	151100711	151157882	chr5-151051434-151052355	chr5	151051434	151052355	0.019301048	others	49.277	0-150
ANXA6	chr5	151100711	151157882	chr5-149344993-149345914	chr5	149344993	149345914	0.019144883	others	1755.718	>1250
ANXA6	chr5	151100711	151157882	chr5-151447285-151448103	chr5	151447285	151448103	0.019134862	others	346.574	300-450
ANXA6	chr5	151100711	151157882	chr5-151150297-151151215	chr5	151150297	151151215	0.01705757	0	49.586	0-150
ANXA7	chr10	73375100	73414076	chr10-73252233-73253125	chr10	73252233	73253125	0.1927897	brain	122.867	0-150
ANXA7	chr10	73375100	73414076	chr10-73246785-73247635	chr10	73246785	73247635	0.15227321	others	128.315	0-150
ANXA7	chr10	73375100	73414076	chr10-73730073-73730954	chr10	73730073	73730954	0.11879849	others	354.973	300-450
ANXA7	chr10	73375100	73414076	chr10-73743856-73744756	chr10	73743856	73744756	0.09158273	others	368.756	300-450
ANXA7	chr10	73375100	73414076	chr10-73167692-73168630	chr10	73167692	73168630	0.090295054	others	207.408	150-300
ANXA7	chr10	73375100	73414076	chr10-73625468-73626299	chr10	73625468	73626299	0.08877466	others	250.368	150-300
ANXA7	chr10	73375100	73414076	chr10-73785102-73785924	chr10	73785102	73785924	0.075891696	others	410.002	300-450
ANXA7	chr10	73375100	73414076	chr10-73096449-73097302	chr10	73096449	73097302	0.07265263	others	278.651	150-300
ANXA7	chr10	73375100	73414076	chr10-73110166-73110897	chr10	73110166	73110897	0.045241226	others	264.934	150-300
ANXA7	chr10	73375100	73414076	chr10-73413572-73414488	chr10	73413572	73414488	0.039210632	0	38.472	0-150
ANXA7	chr10	73375100	73414076	chr10-73772183-73773073	chr10	73772183	73773073	0.03170531	others	397.083	300-450
ANXA7	chr10	73375100	73414076	chr10-75111193-75112027	chr10	75111193	75112027	0.03136066	others	1736.093	>1250
ANXA7	chr10	73375100	73414076	chr10-73997526-73998422	chr10	73997526	73998422	0.031335894	others	622.426	600-750
ANXA7	chr10	73375100	73414076	chr10-73999020-73999835	chr10	73999020	73999835	0.031259924	others	623.92	600-750
ANXA7	chr10	73375100	73414076	chr10-73781610-73782514	chr10	73781610	73782514	0.030613232	others	406.51	300-450
ANXA7	chr10	73375100	73414076	chr10-73859828-73860672	chr10	73859828	73860672	0.01702398	others	484.728	450-600
ANXA7	chr10	73375100	73414076	chr10-73358130-73359065	chr10	73358130	73359065	0.016050985	brain	16.97	0-150
ANXA7	chr10	73375100	73414076	chr10-72354490-72355363	chr10	72354490	72355363	0.016034963	others	1020.61	1000-1250
ANXA7	chr10	73375100	73414076	chr10-73811427-73812266	chr10	73811427	73812266	0.015961574	others	436.327	300-450
ANXA7	chr10	73375100	73414076	chr10-72297668-72298547	chr10	72297668	72298547	0.015831145	others	1077.432	1000-1250
ANXA7	chr10	73375100	73414076	chr10-71850857-71851739	chr10	71850857	71851739	0.015760826	others	1524.243	>1250
ANXA7	chr10	73375100	73414076	chr10-72215632-72216575	chr10	72215632	72216575	0.015645955	others	1159.468	1000-1250
ANXA7	chr10	73375100	73414076	chr10-74176281-74177167	chr10	74176281	74177167	0.015556228	others	801.181	750-1000
ANXA7	chr10	73375100	73414076	chr10-73552939-73553785	chr10	73552939	73553785	0.015552085	brain	177.839	150-300
ANXA7	chr10	73375100	73414076	chr10-72353517-72354249	chr10	72353517	72354249	0.015541059	others	1021.583	1000-1250
ANXA7	chr10	73375100	73414076	chr10-74150740-74151685	chr10	74150740	74151685	0.015494118	others	775.64	750-1000
ANXA7	chr10	73375100	73414076	chr10-73495395-73496276	chr10	73495395	73496276	0.015432058	others	120.295	0-150
ANXA7	chr10	73375100	73414076	chr10-75210101-75210988	chr10	75210101	75210988	0.015015666	others	1835.001	>1250
AOAH	chr7	36512948	36724549	chr7-37181760-37182666	chr7	37181760	37182666	0.19804262	others	668.812	600-750
AOAH	chr7	36512948	36724549	chr7-35694648-35695468	chr7	35694648	35695468	0.16370724	others	818.3	750-1000
AOAH	chr7	36512948	36724549	chr7-37447334-37448197	chr7	37447334	37448197	0.1620001	others	934.386	750-1000
AOAH	chr7	36512948	36724549	chr7-37198511-37199387	chr7	37198511	37199387	0.16016409	others	685.563	600-750
AOAH	chr7	36512948	36724549	chr7-37448436-37449349	chr7	37448436	37449349	0.1507281	others	935.488	750-1000
AOAH	chr7	36512948	36724549	chr7-36389304-36390207	chr7	36389304	36390207	0.14837076	others	123.644	0-150
AOAH	chr7	36512948	36724549	chr7-36152511-36153432	chr7	36152511	36153432	0.14175722	others	360.437	300-450
AOAH	chr7	36512948	36724549	chr7-36366771-36367692	chr7	36366771	36367692	0.08628859	others	146.177	0-150
AP1G1	chr16	71728999	71809201	chr16-72093327-72094244	chr16	72093327	72094244	0.19760893	brain	364.328	300-450
AP1G1	chr16	71728999	71809201	chr16-72008208-72009108	chr16	72008208	72009108	0.13923748	others	279.209	150-300
AP1G1	chr16	71728999	71809201	chr16-71484074-71484965	chr16	71484074	71484965	0.11655231	others	244.925	150-300
AP1G1	chr16	71728999	71809201	chr16-71564597-71565472	chr16	71564597	71565472	0.09867083	others	164.402	150-300
AP1G1	chr16	71728999	71809201	chr16-70289030-70289905	chr16	70289030	70289905	0.059790317	others	1439.969	>1250
AP1G1	chr16	71728999	71809201	chr16-71288959-71289838	chr16	71288959	71289838	0.059578273	others	440.04	300-450
AP1G1	chr16	71728999	71809201	chr16-70523428-70524201	chr16	70523428	70524201	0.040188853	others	1205.571	1000-1250
AP1G1	chr16	71728999	71809201	chr16-70691639-70692508	chr16	70691639	70692508	0.040157545	others	1037.36	1000-1250
AP1G1	chr16	71728999	71809201	chr16-71610861-71611750	chr16	71610861	71611750	0.039786484	others	118.138	0-150
AP1G1	chr16	71728999	71809201	chr16-70800632-70801460	chr16	70800632	70801460	0.03977784	others	928.367	750-1000
AP1G1	chr16	71728999	71809201	chr16-72664588-72665481	chr16	72664588	72665481	0.039719146	others	935.589	750-1000
AP1G1	chr16	71728999	71809201	chr16-71899715-71900648	chr16	71899715	71900648	0.021533012	brain	170.716	150-300
AP1G1	chr16	71728999	71809201	chr16-71808671-71809432	chr16	71808671	71809432	0.020968182	brain	79.672	0-150
AP1G1	chr16	71728999	71809201	chr16-70251487-70252299	chr16	70251487	70252299	0.020959545	others	1477.512	>1250
AP1G1	chr16	71728999	71809201	chr16-72073513-72074416	chr16	72073513	72074416	0.020680781	others	344.514	300-450
AP1G1	chr16	71728999	71809201	chr16-73057541-73058323	chr16	73057541	73058323	0.020292751	others	1328.542	>1250
AP1G1	chr16	71728999	71809201	chr16-70681263-70682159	chr16	70681263	70682159	0.020189133	others	1047.736	1000-1250
AP1G1	chr16	71728999	71809201	chr16-70454080-70454972	chr16	70454080	70454972	0.020005068	others	1274.919	>1250
AP1G1	chr16	71728999	71809201	chr16-70438783-70439681	chr16	70438783	70439681	0.01997097	others	1290.216	>1250
AP1G1	chr16	71728999	71809201	chr16-71883738-71884606	chr16	71883738	71884606	0.019893685	brain	154.739	150-300
AP1G1	chr16	71728999	71809201	chr16-71461764-71462614	chr16	71461764	71462614	0.01983938	others	267.235	150-300
AP1G1	chr16	71728999	71809201	chr16-70685749-70686654	chr16	70685749	70686654	0.019821884	others	1043.25	1000-1250
AP1G1	chr16	71728999	71809201	chr16-70653703-70654561	chr16	70653703	70654561	0.019815	others	1075.296	1000-1250
AP1G1	chr16	71728999	71809201	chr16-70381064-70381935	chr16	70381064	70381935	0.019788895	others	1347.935	>1250
AP1G1	chr16	71728999	71809201	chr16-72999847-73000722	chr16	72999847	73000722	0.01978364	others	1270.848	>1250
AP1G1	chr16	71728999	71809201	chr16-73058727-73059588	chr16	73058727	73059588	0.019777188	others	1329.728	>1250
AP1G1	chr16	71728999	71809201	chr16-70346428-70347343	chr16	70346428	70347343	0.019681552	others	1382.571	>1250
AP1G1	chr16	71728999	71809201	chr16-70427941-70428677	chr16	70427941	70428677	0.019657023	others	1301.058	>1250
AP1G1	chr16	71728999	71809201	chr16-71845509-71846437	chr16	71845509	71846437	0.0196055	brain	116.51	0-150
AP1G1	chr16	71728999	71809201	chr16-71894962-71895885	chr16	71894962	71895885	0.01951665	brain	165.963	150-300
AP1G1	chr16	71728999	71809201	chr16-70298728-70299643	chr16	70298728	70299643	0.019508228	others	1430.271	>1250
AP1G1	chr16	71728999	71809201	chr16-71961127-71962006	chr16	71961127	71962006	0.019431489	brain	232.128	150-300
AP1G1	chr16	71728999	71809201	chr16-71723478-71724278	chr16	71723478	71724278	0.019424384	brain	5.521	0-150
AP1S2	chrX	15825805	15855014	chrX-15675062-15675821	chrX	15675062	15675821	0.41619846	brain	150.743	150-300
AP1S2	chrX	15825805	15855014	chrX-16719175-16720047	chrX	16719175	16720047	0.18428057	others	893.37	750-1000
AP1S2	chrX	15825805	15855014	chrX-16712212-16712935	chrX	16712212	16712935	0.13814588	others	886.407	750-1000
AP1S2	chrX	15825805	15855014	chrX-15854435-15855349	chrX	15854435	15855349	0.117787294	0	28.63	0-150
AP1S2	chrX	15825805	15855014	chrX-15493007-15493904	chrX	15493007	15493904	0.0919301	others	332.798	300-450
AP1S2	chrX	15825805	15855014	chrX-16785919-16786784	chrX	16785919	16786784	0.046412278	others	960.114	750-1000
AP1S2	chrX	15825805	15855014	chrX-15790069-15790955	chrX	15790069	15790955	0.04598142	brain	35.736	0-150
AP1S2	chrX	15825805	15855014	chrX-15335156-15336046	chrX	15335156	15336046	0.04571104	others	490.649	450-600
AP1S2	chrX	15825805	15855014	chrX-14872773-14873699	chrX	14872773	14873699	0.04558231	others	953.032	750-1000
AP1S2	chrX	15825805	15855014	chrX-16870095-16870922	chrX	16870095	16870922	0.045568153	others	1044.29	1000-1250
AP1S2	chrX	15825805	15855014	chrX-14029496-14030373	chrX	14029496	14030373	0.045467075	others	1796.309	>1250
AP1S2	chrX	15825805	15855014	chrX-15737735-15738589	chrX	15737735	15738589	0.04543432	others	88.07	0-150
AP2A1	chr19	49766967	49807113	chr19-49929504-49930297	chr19	49929504	49930297	0.07585382	others	162.537	150-300
AP2A1	chr19	49766967	49807113	chr19-49451417-49452255	chr19	49451417	49452255	0.07422127	others	315.55	300-450
AP2A1	chr19	49766967	49807113	chr19-49453007-49453924	chr19	49453007	49453924	0.06628962	others	313.96	300-450
AP2A1	chr19	49766967	49807113	chr19-49589723-49590622	chr19	49589723	49590622	0.060400598	others	177.244	150-300
AP2A1	chr19	49766967	49807113	chr19-49590932-49591740	chr19	49590932	49591740	0.057241607	others	176.035	150-300
AP2A1	chr19	49766967	49807113	chr19-49486990-49487902	chr19	49486990	49487902	0.056520022	others	279.977	150-300
AP2A1	chr19	49766967	49807113	chr19-49580111-49580987	chr19	49580111	49580987	0.046713058	others	186.856	150-300
AP2A1	chr19	49766967	49807113	chr19-50025137-50025973	chr19	50025137	50025973	0.04649957	others	258.17	150-300
AP2A1	chr19	49766967	49807113	chr19-48325256-48326001	chr19	48325256	48326001	0.03300857	others	1441.711	>1250
AP2A1	chr19	49766967	49807113	chr19-48954446-48955396	chr19	48954446	48955396	0.03241088	others	812.521	750-1000
AP2A1	chr19	49766967	49807113	chr19-48646147-48647045	chr19	48646147	48647045	0.03177161	others	1120.82	1000-1250
AP2A1	chr19	49766967	49807113	chr19-49560035-49560947	chr19	49560035	49560947	0.031524893	others	206.932	150-300
AP2A1	chr19	49766967	49807113	chr19-48321617-48322330	chr19	48321617	48322330	0.03142029	others	1445.35	>1250
AP2A1	chr19	49766967	49807113	chr19-49495744-49496641	chr19	49495744	49496641	0.031375546	others	271.223	150-300
AP2A1	chr19	49766967	49807113	chr19-50136296-50137138	chr19	50136296	50137138	0.031282246	others	369.329	300-450
AP2A1	chr19	49766967	49807113	chr19-49512628-49513445	chr19	49512628	49513445	0.03101748	others	254.339	150-300
AP2A1	chr19	49766967	49807113	chr19-49676485-49677416	chr19	49676485	49677416	0.01776166	brain	90.482	0-150
AP2A1	chr19	49766967	49807113	chr19-49533590-49534436	chr19	49533590	49534436	0.017285813	others	233.377	150-300
AP2A1	chr19	49766967	49807113	chr19-49877267-49878034	chr19	49877267	49878034	0.017066963	brain	110.3	0-150
AP2A1	chr19	49766967	49807113	chr19-49866873-49867789	chr19	49866873	49867789	0.01699435	brain	99.906	0-150
AP2A1	chr19	49766967	49807113	chr19-49527501-49528391	chr19	49527501	49528391	0.016913306	others	239.466	150-300
AP2A1	chr19	49766967	49807113	chr19-48332537-48333312	chr19	48332537	48333312	0.016746972	others	1434.43	>1250
AP2A1	chr19	49766967	49807113	chr19-49150045-49150894	chr19	49150045	49150894	0.016733058	others	616.922	600-750
AP2A1	chr19	49766967	49807113	chr19-49808723-49809457	chr19	49808723	49809457	0.01673004	brain	41.756	0-150
AP2A1	chr19	49766967	49807113	chr19-49639950-49640865	chr19	49639950	49640865	0.016668133	brain	127.017	0-150
AP2A1	chr19	49766967	49807113	chr19-49149137-49149890	chr19	49149137	49149890	0.01659341	others	617.83	600-750
AP2A1	chr19	49766967	49807113	chr19-50376183-50377107	chr19	50376183	50377107	0.01644954	others	609.216	600-750
AP2A1	chr19	49766967	49807113	chr19-49813113-49813870	chr19	49813113	49813870	0.016368423	brain	46.146	0-150
AP2A1	chr19	49766967	49807113	chr19-48618869-48619751	chr19	48618869	48619751	0.016366418	others	1148.098	1000-1250
AP2A1	chr19	49766967	49807113	chr19-48993102-48993977	chr19	48993102	48993977	0.016183063	others	773.865	750-1000
AP2A1	chr19	49766967	49807113	chr19-49850468-49851359	chr19	49850468	49851359	0.016146198	brain	83.501	0-150
AP2A1	chr19	49766967	49807113	chr19-48871948-48872798	chr19	48871948	48872798	0.016105378	others	895.019	750-1000
AP2A1	chr19	49766967	49807113	chr19-49665451-49666360	chr19	49665451	49666360	0.0160992	others	101.516	0-150
AP2A1	chr19	49766967	49807113	chr19-50431345-50432265	chr19	50431345	50432265	0.016038846	others	664.378	600-750
AP2A1	chr19	49766967	49807113	chr19-48964919-48965693	chr19	48964919	48965693	0.01600651	others	802.048	750-1000
AP2A1	chr19	49766967	49807113	chr19-49363153-49364115	chr19	49363153	49364115	0.01589375	others	403.814	300-450
AP2A1	chr19	49766967	49807113	chr19-49766251-49767152	chr19	49766251	49767152	0.015885213	brain	0.716	0-150
[truncated: 55,907 more rows]
