# Supplementary material for: MultiGATE: integrative analysis and regulatory inference in spatial multi-omics data via graph representation learning
Source: Nat Commun. 2025 Oct 24;16:9403. doi: 10.1038/s41467-025-63418-x (PMC12552752; doi:10.1038/s41467-025-63418-x)
Supplement: Supplementary file 4 — Source Data [file 41467_2025_63418_MOESM4_ESM.zip › Source Data/SupplementaryFig12_2.csv]

A2M	chr12-9115492-9116400	0.6440891
A2M	chr12-9117970-9118894	0.6440891
A2M	chr12-9064332-9065050	0.06626183
ABCA4	chr1-94237126-94238064	0.34826377
ABCA4	chr1-94045405-94046322	0.26637685
ABCA4	chr1-94044096-94045021	0.2608665
ABCA4	chr1-94061250-94062107	0.2568063
ABCA4	chr1-94247076-94247912	0.15802415
ABCA5	chr17-69326789-69327693	0.9328449
ABCA5	chr17-69414305-69415129	0.08003692
ABCA5	chr17-69448307-69448993	0.052802354
ABCC1	chr16-15949055-15949959	0.6464712
ABCC1	chr16-16021713-16022632	0.28053057
ABCC1	chr16-15888215-15889065	0.27016366
ABCC1	chr16-15994063-15994913	0.15415695
ABCC8	chr11-17479153-17480082	0.42926633
ABCC8	chr11-17383620-17384515	0.14540967
ABCC8	chr11-17504237-17505104	0.14491858
ABCC8	chr11-17388928-17389794	0.13807279
ABCC8	chr11-17353120-17354011	0.12809621
ABCC8	chr11-17527935-17528830	0.120680586
ABCC8	chr11-17563781-17564635	0.112226315
ABCC8	chr11-17598660-17599559	0.098076634
ABCC8	chr11-17544042-17544538	0.09589621
ABCC8	chr11-17386325-17387138	0.080972
ABCC8	chr11-17351441-17352348	0.050221182
ABCC9	chr12-21941052-21941857	0.7442545
ABCC9	chr12-22046002-22046792	0.22285175
ABCC9	chr12-21881578-21882541	0.21042365
ABCD2	chr12-39619379-39620263	1.0
ACADM	chr1-75724161-75725065	0.6792244
ACADM	chr1-75785707-75786633	0.36361164
ACADM	chr1-75616725-75617559	0.21286273
ACADM	chr1-75614415-75615310	0.06287049
ACAP3	chr1-1307809-1308677	0.3278507
ACAP3	chr1-1280868-1281738	0.21951608
ACAP3	chr1-1324350-1325288	0.161803
ACAP3	chr1-1349047-1349994	0.13898776
ACAP3	chr1-1374935-1375851	0.11437744
ACAP3	chr1-1425510-1426435	0.10263117
ACAP3	chr1-1435178-1436069	0.09975328
ACAP3	chr1-1231565-1232471	0.09882528
ACAP3	chr1-1273551-1274462	0.07472619
ACAP3	chr1-1399099-1399984	0.059269827
ACAP3	chr1-1182600-1183455	0.057343915
ACAP3	chr1-1406920-1407796	0.0551342
ACAP3	chr1-1185008-1185889	0.048228767
ACAP3	chr1-1173492-1174276	0.045938045
ACAT1	chr11-108121127-108121978	0.69268143
ACAT1	chr11-108115502-108116285	0.38380358
ACAT1	chr11-108222461-108223361	0.14123623
ACAT1	chr11-108008661-108009374	0.087390885
ACBD5	chr10-27242940-27243629	0.5771662
ACBD5	chr10-27240226-27241105	0.4412023
ACBD5	chr10-27258683-27259618	0.13320436
ACBD5	chr10-27319645-27320554	0.0842951
ACBD5	chr10-27154923-27155747	0.052763425
ACBD5	chr10-27153745-27154506	0.04849795
ACBD5	chr10-27354356-27355181	0.042674713
ACBD5	chr10-27100027-27100910	0.037881397
ACBD6	chr1-180502386-180503173	0.8288457
ACBD6	chr1-180515509-180516353	0.26715863
ACBD6	chr1-180631641-180632455	0.07367919
ACOT7	chr1-6393140-6394015	0.43960977
ACOT7	chr1-6436815-6437708	0.18436648
ACOT7	chr1-6501980-6502883	0.16410568
ACOT7	chr1-6486213-6487097	0.14458935
ACOT7	chr1-6367030-6367870	0.13182077
ACOT7	chr1-6244772-6245694	0.1094024
ACOT7	chr1-6437866-6438692	0.10934564
ACOT7	chr1-6291661-6292420	0.10166833
ACOT7	chr1-6519712-6520617	0.08197918
ACOT7	chr1-6475274-6476159	0.05357426
ACTN2	chr1-236686109-236686948	0.6288615
ACTN2	chr1-236604198-236605066	0.4335811
ACTN2	chr1-236794832-236795687	0.30722502
ACTR10	chr14-58199665-58200544	0.516168
ACTR10	chr14-58244374-58245298	0.31259885
ACTR10	chr14-58166306-58167027	0.24051322
ACTR10	chr14-58151801-58152571	0.23882222
ACTR10	chr14-58297910-58298686	0.17278764
ACTR6	chr12-100200347-100201216	0.3135149
ACTR6	chr12-100228880-100229794	0.2823075
ACTR6	chr12-100163675-100164565	0.25081554
ACTR6	chr12-100185098-100185913	0.23429324
ACTR6	chr12-100170198-100171084	0.2313579
ACTR6	chr12-100142532-100143245	0.21140225
ACTR6	chr12-100266641-100267534	0.12368654
ADAL	chr15-43330107-43330896	0.7053122
ADAL	chr15-43370733-43371592	0.29651284
ADAL	chr15-43270197-43270924	0.2158691
ADAL	chr15-43184991-43185765	0.074787244
ADAM10	chr15-58749484-58750315	0.8728066
ADAM10	chr15-58770839-58771704	0.17928502
ADAM10	chr15-58864555-58865576	0.07363079
ADAMTSL3	chr15-83653380-83654276	0.9373352
ADAMTSL3	chr15-83764178-83765043	0.12459422
ADAP2	chr17-30906016-30906840	0.7303972
ADAP2	chr17-30921598-30922314	0.24930882
ADAP2	chr17-30824273-30825152	0.09483859
ADAP2	chr17-31008219-31009053	0.079649046
ADAP2	chr17-30970737-30971616	0.05650977
ADAP2	chr17-30831615-30832507	0.05522207
ADCY6	chr12-48814663-48815116	0.28084576
ADCY6	chr12-48815209-48815640	0.16936031
ADCY6	chr12-48853133-48853879	0.16455436
ADCY6	chr12-48716381-48717285	0.14995317
ADCY6	chr12-48903760-48904605	0.13874549
ADCY6	chr12-48681858-48682704	0.13574682
ADCY6	chr12-48890585-48891397	0.12348573
ADCY6	chr12-48851749-48852618	0.11000576
ADCY6	chr12-48865453-48866326	0.10733359
ADCY6	chr12-48925170-48925897	0.046394497
ADGRL2	chr1-81305800-81306699	1.0
ADK	chr10-74150740-74151685	0.8024259
ADK	chr10-74176281-74177167	0.21455482
ADK	chr10-73999020-73999835	0.17912239
AFG3L1P	chr16-89972224-89973112	0.4364786
AFG3L1P	chr16-90077091-90077922	0.19131649
AFG3L1P	chr16-90022393-90023210	0.18998404
AFG3L1P	chr16-89828190-89828961	0.16985767
AFG3L1P	chr16-89910115-89910908	0.12737805
AFG3L1P	chr16-89925764-89926697	0.10776976
AFG3L1P	chr16-90016070-90016885	0.10735899
AFG3L1P	chr16-90081738-90082625	0.106753685
AFG3L1P	chr16-89860602-89861437	0.06621326
AFG3L1P	chr16-89873720-89874554	0.053791635
AGAP2	chr12-57744458-57745368	0.21289654
AGAP2	chr12-57751993-57752880	0.19931811
AGAP2	chr12-57782445-57783295	0.17801686
AGAP2	chr12-57693542-57694441	0.17690103
AGAP2	chr12-57846632-57847461	0.16191126
AGAP2	chr12-57893270-57894185	0.16102904
AGAP2	chr12-57632715-57633602	0.16039449
AGAP2	chr12-57868726-57869549	0.15072498
AGAP2	chr12-57771760-57772632	0.13428748
AGAP2	chr12-57621426-57622303	0.122022375
AGAP2	chr12-57864961-57865767	0.1157989
AGL	chr1-99849675-99850610	0.7229622
AGL	chr1-99969549-99970421	0.55334014
AIDA	chr1-222713117-222713754	0.458133
AIDA	chr1-222712199-222712990	0.4330411
AIDA	chr1-222711128-222711805	0.33256975
AIDA	chr1-222738340-222739260	0.0809738
AIDA	chr1-222618451-222619242	0.061733164
AIDA	chr1-222617427-222618269	0.04982814
AIDA	chr1-222589529-222590414	0.042816725
AIDA	chr1-222643720-222644655	0.039765906
AIDA	chr1-222814558-222815453	0.037121452
AK2	chr1-33080667-33081545	0.3998986
AK2	chr1-33086045-33086852	0.30935603
AK2	chr1-33074307-33075154	0.2174394
AK2	chr1-33126962-33127867	0.11960947
AK2	chr1-33161082-33162000	0.1056763
AK2	chr1-33036508-33037374	0.10362571
AK2	chr1-33152888-33153799	0.08967083
AK2	chr1-32972598-32973511	0.070421964
AK2	chr1-33006970-33007843	0.056757983
AK2	chr1-32964408-32965228	0.04232467
AK2	chr1-33181652-33182536	0.041555624
AK2	chr1-33180498-33181363	0.035674497
AKAP1	chr17-57084746-57085572	0.45933086
AKAP1	chr17-57086112-57086922	0.4487774
AKAP1	chr17-57090908-57091828	0.2914412
AKAP1	chr17-57130672-57131562	0.19888094
AKAP1	chr17-56977647-56978498	0.08373564
AKAP1	chr17-56960527-56961346	0.05482586
AKAP8	chr19-15379319-15380146	0.30847085
AKAP8	chr19-15479408-15480291	0.18075664
AKAP8	chr19-15449469-15450389	0.16426784
AKAP8	chr19-15331452-15332072	0.1636309
AKAP8	chr19-15232881-15233742	0.15189378
AKAP8	chr19-15418655-15419530	0.14113452
AKAP8	chr19-15288310-15289205	0.12940133
AKAP8	chr19-15332211-15332968	0.1155794
AKAP8	chr19-15421499-15422417	0.11374461
AKAP8	chr19-15432382-15433218	0.09573078
AKAP8	chr19-15280833-15281653	0.060452897
AKAP8	chr19-15265626-15266524	0.058375414
ALDH2	chr12-111766494-111767362	0.6360644
ALDH2	chr12-111773783-111774591	0.31290573
ALDH2	chr12-111752912-111753827	0.21006857
ALDH2	chr12-111665133-111666002	0.08262355
ALDH2	chr12-111841683-111842570	0.06881726
ALDH2	chr12-111685552-111686474	0.049779035
ALG11	chr13-52011718-52012534	0.63288707
ALG11	chr13-52128517-52129409	0.30371362
ALG11	chr13-52159049-52159904	0.18981534
ALG11	chr13-52127476-52128207	0.16709471
ALG11	chr13-51955751-51956623	0.07066021
AMN1	chr12-31728600-31729505	0.79265517
AMN1	chr12-31658922-31659821	0.13221888
AMN1	chr12-31589685-31590515	0.10122708
AMN1	chr12-31636467-31637262	0.10050731
AMN1	chr12-31590734-31591646	0.07779444
AMOTL1	chr11-94741076-94741775	0.44331867
AMOTL1	chr11-94740323-94740944	0.31221643
AMOTL1	chr11-94638789-94639655	0.30515054
ANAPC5	chr12-121399640-121400485	0.5428422
ANAPC5	chr12-121452054-121452936	0.17747024
ANAPC5	chr12-121537800-121538487	0.12764935
ANAPC5	chr12-121351993-121352891	0.11355317
ANAPC5	chr12-121535867-121536747	0.095763884
ANAPC5	chr12-121467003-121467909	0.09448277
ANAPC5	chr12-121546976-121547819	0.08943289
ANAPC5	chr12-121279324-121279986	0.085456565
ANAPC5	chr12-121296357-121297268	0.06507707
ANAPC5	chr12-121499622-121500481	0.058810405
ANGEL2	chr1-213015113-213016055	0.6333405
ANGEL2	chr1-212950105-212950978	0.39018598
ANGEL2	chr1-213050927-213051856	0.18666975
ANGEL2	chr1-212916354-212917300	0.15425684
ANKFY1	chr17-4263482-4264272	0.56561977
ANKFY1	chr17-4412934-4413822	0.31788594
ANKFY1	chr17-4364901-4365782	0.19685422
ANKFY1	chr17-4143520-4144206	0.129486
ANKFY1	chr17-4366238-4367155	0.11775117
ANKFY1	chr17-4142763-4143403	0.103105865
ANKRD13C	chr1-70354255-70355040	0.6312098
ANKRD13C	chr1-70487515-70488380	0.3446826
ANKRD13C	chr1-70410648-70411580	0.15827048
ANKRD13C	chr1-70205189-70206122	0.13678329
ANKRD13C	chr1-70221141-70222007	0.094902314
ANKRD20A19P	chr13-23888975-23889801	0.40117908
ANKRD20A19P	chr13-23979450-23980037	0.3074225
ANKRD20A19P	chr13-24053400-24054166	0.21795401
ANKRD20A19P	chr13-24038530-24039306	0.1761586
ANKRD20A19P	chr13-23992594-23993519	0.16092747
ANKRD20A19P	chr13-24059059-24059939	0.05390565
ANKRD27	chr19-32674862-32675733	0.60661125
ANKRD27	chr19-32691597-32692431	0.44400606
ANKRD27	chr19-32570019-32570874	0.16444124
ANKRD27	chr19-32580755-32581613	0.056385037
ANKRD40	chr17-50707127-50708054	0.79621977
ANKRD40	chr17-50719180-50720058	0.22058423
ANKRD40	chr17-50782851-50783759	0.05763427
ANKRD40	chr17-50625799-50626653	0.053074706
ANKRD40	chr17-50560201-50561086	0.036954187
ANKRD40	chr17-50851754-50852690	0.03563539
ANKS3	chr16-4734004-4734837	0.63691986
ANKS3	chr16-4766789-4767651	0.1452238
ANKS3	chr16-4701159-4702065	0.12259298
ANKS3	chr16-4768357-4769239	0.099821866
ANKS3	chr16-4802421-4803219	0.08891326
ANKS3	chr16-4846959-4847801	0.088553
ANKS3	chr16-4693104-4694012	0.078771755
ANKS3	chr16-4615954-4616821	0.05140715
ANKS3	chr16-4624223-4625145	0.044992592
ANO4	chr12-100573255-100574106	0.37190133
ANO4	chr12-100794386-100795157	0.27911016
ANP32E	chr1-150235739-150236651	0.32222554
ANP32E	chr1-150234255-150235185	0.29393807
ANP32E	chr1-150213313-150214205	0.17061
ANP32E	chr1-150255311-150255940	0.15115115
ANP32E	chr1-150293455-150294315	0.13045898
ANP32E	chr1-150268648-150269493	0.107753575
ANP32E	chr1-150281974-150282846	0.101494186
ANP32E	chr1-150168670-150169532	0.08051398
ANP32E	chr1-150302033-150302889	0.06414044
ANP32E	chr1-150148831-150149289	0.06313288
ANP32E	chr1-150281115-150281831	0.06299911
ANP32E	chr1-150321132-150322005	0.054599535
ANP32E	chr1-150162841-150163680	0.041319557
ANP32E	chr1-150363638-150364439	0.023876233
ANXA7	chr10-73413572-73414488	0.86369276
ANXA7	chr10-73358130-73359065	0.10714675
ANXA7	chr10-73495395-73496276	0.09819522
ANXA7	chr10-73552939-73553785	0.065065965
AP1G1	chr16-71808671-71809432	0.753929
AP1G1	chr16-71845509-71846437	0.13467206
AP1G1	chr16-71899715-71900648	0.0964776
AP1G1	chr16-71883738-71884606	0.09276262
AP1G1	chr16-71894962-71895885	0.06955678
AP1G1	chr16-71723478-71724278	0.060130287
AP1G1	chr16-71961127-71962006	0.034129724
AP2A1	chr19-49766251-49767152	0.40843353
AP2A1	chr19-49877267-49878034	0.12374658
AP2A1	chr19-49813113-49813870	0.11691672
AP2A1	chr19-49850468-49851359	0.11405352
AP2A1	chr19-49808723-49809457	0.11353157
AP2A1	chr19-49665451-49666360	0.11315836
AP2A1	chr19-49866873-49867789	0.098407604
AP2A1	chr19-49671987-49672864	0.09220719
AP2A1	chr19-49680395-49681292	0.08081492
AP2A1	chr19-49817785-49818444	0.06280263
AP2A1	chr19-49676485-49677416	0.059824284
AP2A1	chr19-49639950-49640865	0.053847603
AP2A1	chr19-49664113-49664981	0.045676146
AP2A1	chr19-49876168-49876961	0.034750964
AP2A1	chr19-49869239-49870154	0.031214712
AP2A1	chr19-49641623-49642508	0.031148208
AP3B2	chr15-82709295-82710194	0.65725064
AP3B2	chr15-82809359-82810137	0.26292515
AP3B2	chr15-82571634-82572516	0.15115412
AP3B2	chr15-82750073-82750942	0.14665845
AP3B2	chr15-82849641-82850530	0.12181909
AP3D1	chr19-2165047-2165879	0.13938746
AP3D1	chr19-2163495-2164363	0.13900575
AP3D1	chr19-2202274-2203126	0.12754259
AP3D1	chr19-2168695-2169560	0.12430966
AP3D1	chr19-2041770-2042645	0.11423364
AP3D1	chr19-2240876-2241719	0.11272792
AP3D1	chr19-2266325-2267172	0.109055445
AP3D1	chr19-2019278-2020184	0.10302582
AP3D1	chr19-2108246-2109018	0.095868304
AP3D1	chr19-2061149-2061991	0.09456955
AP3D1	chr19-2151266-2152144	0.0929072
AP3D1	chr19-2274928-2275734	0.09029678
AP3D1	chr19-2315803-2316619	0.0851696
AP3D1	chr19-2155777-2156648	0.08200764
AP3D1	chr19-2235979-2236857	0.08022379
AP3D1	chr19-2032056-2032988	0.06251952
AP3D1	chr19-2096236-2097115	0.05234677
AP3D1	chr19-2050835-2051751	0.049878363
AP3D1	chr19-2268976-2269860	0.046559654
AP3D1	chr19-2281881-2282784	0.04500303
AP5M1	chr14-57268316-57269218	0.8798797
AP5M1	chr14-57391114-57391772	0.15804279
AP5M1	chr14-57390085-57390942	0.08072689
APAF1	chr12-98644659-98645578	0.41774923
APAF1	chr12-98593232-98594069	0.34834903
APAF1	chr12-98515216-98516027	0.25005803
APAF1	chr12-98758305-98759126	0.2063353
APAF1	chr12-98725431-98726296	0.18611376
APAF1	chr12-98745450-98746290	0.08749432
APAF1	chr12-98503181-98503929	0.08173828
APH1B	chr15-63276890-63277782	0.3783711
APH1B	chr15-63381443-63382238	0.3018041
APH1B	chr15-63157067-63157981	0.19544582
APH1B	chr15-63172681-63173591	0.17725408
APH1B	chr15-63169732-63170573	0.14929563
APH1B	chr15-63210128-63211075	0.14050832
APH1B	chr15-63188992-63189898	0.12261427
APH1B	chr15-63374643-63375533	0.10998188
AQP4	chr18-26902066-26902988	0.37907425
AQP4	chr18-26863008-26863823	0.34664246
AQP4	chr18-26909802-26910639	0.34249872
AQP4	chr18-26893718-26894646	0.32336286
AQP4	chr18-26962951-26963844	0.21050867
ARAP1	chr11-72793476-72794377	0.50987077
ARAP1	chr11-72722090-72722938	0.20582396
ARAP1	chr11-72813854-72814724	0.17706245
ARAP1	chr11-72831252-72832129	0.12613152
ARAP1	chr11-72752234-72753066	0.107595176
ARAP1	chr11-72821848-72822751	0.10606671
ARAP1	chr11-72703087-72703933	0.096446246
ARAP1	chr11-72683548-72684304	0.09255819
ARAP1	chr11-72673867-72674719	0.06269047
ARCN1	chr11-118572251-118573094	0.23098756
ARCN1	chr11-118565600-118566451	0.18933968
ARCN1	chr11-118607325-118608088	0.17953207
ARCN1	chr11-118689675-118690584	0.16269256
ARCN1	chr11-118530596-118531530	0.15628773
ARCN1	chr11-118610659-118611449	0.1442997
ARCN1	chr11-118659185-118660072	0.14065164
ARCN1	chr11-118617946-118618754	0.13554332
ARCN1	chr11-118624830-118625615	0.13528647
ARCN1	chr11-118652534-118653417	0.12982354
ARCN1	chr11-118438336-118439198	0.07903803
ARCN1	chr11-118435838-118436752	0.07743984
ARFGAP2	chr11-47176776-47177354	0.33221832
ARFGAP2	chr11-47152800-47153682	0.21929379
ARFGAP2	chr11-47268541-47269184	0.19044185
ARFGAP2	chr11-47257406-47258300	0.18012823
ARFGAP2	chr11-47259143-47260024	0.14419405
ARFGAP2	chr11-47269481-47270314	0.1332224
ARFGAP2	chr11-47305447-47306353	0.11975853
ARFGAP2	chr11-47248474-47249382	0.11931082
ARFGAP2	chr11-47214272-47214632	0.105079524
ARFGAP2	chr11-47254293-47255220	0.06723824
ARFGAP2	chr11-47106549-47107465	0.049541164
ARHGAP1	chr11-46700316-46701188	0.3751676
ARHGAP1	chr11-46697185-46698027	0.30933413
ARHGAP1	chr11-46593523-46594416	0.23113337
ARHGAP1	chr11-46695892-46696771	0.2070173
ARHGAP1	chr11-46616970-46617624	0.17162138
ARHGAP1	chr11-46674982-46675801	0.13719095
ARHGAP1	chr11-46826423-46827293	0.10257111
ARHGAP1	chr11-46845792-46846648	0.08564839
ARHGAP12	chr10-31928430-31929320	0.9054866
ARHGAP12	chr10-32003855-32004704	0.070817806
ARHGAP12	chr10-32055984-32056749	0.06343439
ARHGAP12	chr10-32055405-32055857	0.05256831
ARHGAP20	chr11-110713128-110713789	1.0
ARHGAP23	chr17-38414501-38415348	0.33549824
ARHGAP23	chr17-38431458-38432236	0.17135832
ARHGAP23	chr17-38427910-38428773	0.16988441
ARHGAP23	chr17-38440980-38441864	0.12810878
ARHGAP23	chr17-38351475-38352353	0.12802024
ARHGAP23	chr17-38352847-38353602	0.10672808
ARHGAP23	chr17-38491685-38492545	0.10018857
ARHGAP23	chr17-38324789-38325727	0.08856621
ARHGAP23	chr17-38463262-38464126	0.0743417
ARHGAP23	chr17-38484475-38485258	0.073139444
ARHGAP23	chr17-38341002-38341902	0.05139652
ARHGAP23	chr17-38557970-38558800	0.049882762
ARHGAP23	chr17-38296602-38297519	0.04181665
ARHGAP29	chr1-94237126-94238064	0.4923696
ARHGAP29	chr1-94417865-94418742	0.44522923
ARHGAP29	chr1-94247076-94247912	0.32787234
ARHGEF11	chr1-157045434-157046369	0.72794855
ARHGEF11	chr1-156920114-156921017	0.3072421
ARHGEF11	chr1-157138013-157138915	0.23539001
ARID2	chr12-45727212-45727958	0.5080682
ARID2	chr12-45728654-45729465	0.5080682
ARID2	chr12-45730218-45731074	0.47432432
ARID3A	chr19-925169-926034	0.31358674
ARID3A	chr19-921397-922290	0.27418935
ARID3A	chr19-932798-933665	0.2650324
ARID3A	chr19-940342-941278	0.15090898
ARID3A	chr19-912738-913638	0.110159576
ARID3A	chr19-983991-984811	0.104994155
ARID3A	chr19-1064771-1065589	0.09789982
ARID3A	chr19-892841-893730	0.086540826
ARID3A	chr19-796827-797714	0.07378904
ARID3A	chr19-982407-983266	0.07185471
ARID3A	chr19-1020986-1021870	0.0572183
ARID3A	chr19-850254-851180	0.039354734
ARID3A	chr19-1039547-1040442	0.03205887
ARID4B	chr1-235328139-235328957	0.66743135
ARID4B	chr1-235326855-235327643	0.55849504
ARID4B	chr1-235366949-235367871	0.10517109
ARID5B	chr10-61896962-61897590	0.43339968
ARID5B	chr10-61903106-61903937	0.4005035
ARID5B	chr10-62050687-62051518	0.28034255
ARID5B	chr10-62048833-62049710	0.22048546
ARID5B	chr10-61867571-61868471	0.20885393
ARL3	chr10-102713983-102714805	0.22531146
ARL3	chr10-102834761-102835626	0.15942757
ARL3	chr10-102728929-102729848	0.15512893
ARL3	chr10-102641829-102642724	0.14848246
ARL3	chr10-102783005-102783873	0.13554779
ARL3	chr10-102627418-102628039	0.13131933
ARL3	chr10-102678614-102679485	0.12456031
ARL3	chr10-102628168-102628817	0.11840966
ARL3	chr10-102776641-102777504	0.1145296
ARL3	chr10-102752803-102753652	0.09707896
ARL3	chr10-102648978-102649753	0.08851258
ARL3	chr10-102854003-102854850	0.084757276
ARL3	chr10-102743462-102744309	0.08204894
ARL3	chr10-102583536-102584443	0.051698808
ARL3	chr10-102796173-102797043	0.047578186
ARL6IP1	chr16-18801211-18802102	0.6707131
ARL6IP1	chr16-18789875-18790771	0.42250913
ARL6IP1	chr16-18926029-18926912	0.23459375
ARL6IP4	chr12-122980282-122981196	0.47010615
ARL6IP4	chr12-122974358-122975107	0.2813462
ARL6IP4	chr12-122966078-122966905	0.14902076
ARL6IP4	chr12-122952132-122952971	0.12063556
ARL6IP4	chr12-123043153-123044014	0.080897525
ARL6IP4	chr12-122944407-122945258	0.07433672
ARL6IP4	chr12-122844850-122845690	0.073770955
ARL6IP4	chr12-122849073-122850007	0.050248835
ARL6IP4	chr12-122917427-122918338	0.046653103
ARL6IP4	chr12-123071502-123072216	0.043888997
ARL6IP4	chr12-122880514-122881385	0.041119
ARL6IP4	chr12-123115445-123116311	0.033776294
ARL6IP4	chr12-122834606-122834987	0.02476516
ARMC3	chr10-22849144-22850020	0.24440286
ARMC3	chr10-23067787-23068582	0.22086635
ARMC3	chr10-22780264-22781197	0.13373233
ARMC3	chr10-23065324-23066185	0.08019064
ARNTL	chr11-13277171-13278067	0.77201194
ARNTL	chr11-13210105-13210927	0.42023888
ARPC3	chr12-110449928-110450745	0.6079048
ARPC3	chr12-110501650-110502545	0.25027663
ARPC3	chr12-110468117-110468593	0.19126108
ARPC3	chr12-110431103-110431977	0.17839044
ARPC3	chr12-110403208-110404068	0.08920228
ARPC3	chr12-110582861-110583682	0.07138266
ARPC5	chr1-183635457-183636384	0.9278068
ARPC5	chr1-183590320-183591267	0.14365095
ARRB1	chr11-75351707-75352614	0.30144477
ARRB1	chr11-75279970-75280883	0.21810876
ARRB1	chr11-75340279-75341118	0.17792185
ARRB1	chr11-75420847-75421683	0.1647976
ARRB1	chr11-75429981-75430817	0.13508917
ARRB1	chr11-75328490-75329350	0.13194352
ARRB1	chr11-75399147-75400042	0.12404588
ARRB1	chr11-75384175-75385045	0.12075038
ARRB1	chr11-75311678-75312541	0.07317521
ARRB1	chr11-75301520-75302366	0.069109045
ARRB1	chr11-75317277-75318180	0.06114231
ARRB1	chr11-75204724-75205579	0.0384661
ARRB1	chr11-75248361-75249220	0.036534443
ARRB1	chr11-75241331-75242215	0.036465026
ARRDC4	chr15-97960108-97960990	0.7833886
ARRDC4	chr15-97903941-97904780	0.43248734
ASRGL1	chr11-62337182-62337978	0.56362957
ASRGL1	chr11-62339945-62340862	0.35879123
ASRGL1	chr11-62424448-62425353	0.14935282
ASRGL1	chr11-62310892-62311776	0.116439514
ASRGL1	chr11-62435650-62436566	0.09489197
ASRGL1	chr11-62394658-62395518	0.077687405
ASRGL1	chr11-62411234-62412106	0.071165174
ATAD1	chr10-87861913-87862653	0.34094065
ATAD1	chr10-87817813-87818690	0.30761883
ATAD1	chr10-87863210-87864024	0.20871246
ATAD1	chr10-87734910-87735785	0.107896164
ATE1	chr10-121927626-121928445	0.758064
ATE1	chr10-121974571-121975500	0.4315835
ATF6	chr1-161765976-161766877	0.48857537
ATF6	chr1-161726572-161727480	0.3736808
ATF6	chr1-161749454-161750321	0.25330073
ATF6	chr1-161725815-161726414	0.23418905
ATF6	chr1-161621233-161622104	0.1587366
ATG13	chr11-46616970-46617624	0.6149138
ATG13	chr11-46593523-46594416	0.36889902
ATG13	chr11-46697185-46698027	0.16471659
ATG13	chr11-46674982-46675801	0.108455025
ATG13	chr11-46700316-46701188	0.066521816
ATG13	chr11-46695892-46696771	0.05790262
ATG14	chr14-55411354-55412288	0.95897466
ATG14	chr14-55270920-55271761	0.08131512
ATG2B	chr14-96362969-96363829	0.6941891
ATG2B	chr14-96391472-96392371	0.31938446
ATG2B	chr14-96501912-96502771	0.28729898
ATL1	chr14-50532199-50533045	0.8688061
ATL1	chr14-50560073-50560886	0.13724984
ATL1	chr14-50396492-50397385	0.0754726
ATL1	chr14-50667922-50668827	0.04745887
ATP10A	chr15-25933564-25934429	0.5064202
ATP10A	chr15-25850124-25851007	0.46208012
ATP11A	chr13-112689575-112690503	0.49691904
ATP11A	chr13-112693898-112694796	0.332554
ATP11A	chr13-112837272-112838208	0.17162886
ATP11A	chr13-112768997-112769820	0.148094
ATP11A	chr13-112711585-112712383	0.13611132
ATP11A	chr13-112606084-112606982	0.09816105
ATP11A	chr13-112748753-112749621	0.077949055
ATP11A	chr13-112587650-112588331	0.036515277
ATP1A2	chr1-160112074-160112972	0.39297175
ATP1A2	chr1-160117467-160118380	0.33011088
ATP1A2	chr1-160100821-160101680	0.13313396
ATP1A2	chr1-160098538-160099351	0.12764736
ATP1A2	chr1-160078263-160079080	0.06520932
ATP1A2	chr1-160068041-160068953	0.06225206
ATP1A2	chr1-160162094-160162929	0.052128587
ATP1A2	chr1-160069941-160070852	0.0487669
ATP1A2	chr1-160046310-160047189	0.044743605
ATP1A2	chr1-160061881-160062726	0.04464127
ATP1A2	chr1-160031455-160032350	0.042851776
ATP1A2	chr1-160205026-160205885	0.039413046
ATP1A2	chr1-160219303-160220194	0.034774818
ATP1A2	chr1-160210687-160211534	0.030587986
ATP1A2	chr1-160251613-160252363	0.02350271
ATP1A2	chr1-160261996-160262851	0.023239348
ATP6V0A1	chr17-42458419-42459225	0.7016654
ATP6V0A1	chr17-42428190-42429099	0.09760877
ATP6V0A1	chr17-42422850-42423697	0.08509651
ATP6V0A1	chr17-42407318-42408049	0.069132134
ATP6V0A1	chr17-42388173-42389102	0.049773335
ATP6V0A1	chr17-42535959-42536793	0.0490505
ATP6V0A1	chr17-42554366-42555258	0.039535478
ATP6V0A1	chr17-42561736-42562550	0.03663298
ATP6V0A1	chr17-42577411-42578196	0.034124684
ATP6V0A1	chr17-42322612-42323490	0.032925878
ATP6V0A1	chr17-42578321-42578885	0.032894667
ATP6V0A1	chr17-42311046-42311834	0.030749371
ATP6V0A1	chr17-42312047-42312907	0.030319186
ATP6V0A2	chr12-123711824-123712757	0.7095123
ATP6V0A2	chr12-123670755-123671559	0.21185112
ATP6V0A2	chr12-123584086-123584977	0.14101858
ATP6V0A2	chr12-123601571-123602469	0.11467377
ATP6V0A2	chr12-123633290-123634191	0.1104899
ATP6V1D	chr14-67359556-67360376	0.89603525
ATP6V1D	chr14-67426859-67427781	0.07784634
ATP6V1D	chr14-67435715-67436651	0.065288246
ATP6V1D	chr14-67240880-67241743	0.06258835
ATP7B	chr13-52011718-52012534	0.71791595
ATP7B	chr13-52128517-52129409	0.2363849
ATP7B	chr13-52159049-52159904	0.13469575
ATP7B	chr13-52127476-52128207	0.12128072
ATP7B	chr13-51955751-51956623	0.06886481
ATP9B	chr18-79068794-79069729	0.7332697
ATP9B	chr18-78984826-78985742	0.3231452
ATP9B	chr18-79200285-79201149	0.12091036
ATP9B	chr18-78979439-78980202	0.087198615
ATPAF1	chr1-46667947-46668834	0.3932613
ATPAF1	chr1-46542027-46542859	0.18748231
ATPAF1	chr1-46616291-46617206	0.15476243
ATPAF1	chr1-46603808-46604646	0.15297069
ATPAF1	chr1-46527817-46528681	0.1399626
ATPAF1	chr1-46549549-46550388	0.1302306
ATPAF1	chr1-46718737-46719633	0.11757397
ATPAF1	chr1-46607356-46608257	0.110253245
ATPAF1	chr1-46532803-46533665	0.044754192
ATXN2	chr12-111599186-111600131	0.9027672
ATXN2	chr12-111665133-111666002	0.12859194
ATXN2	chr12-111685552-111686474	0.0644027
B3GALNT2	chr1-235504206-235505074	0.7933393
B3GALNT2	chr1-235366949-235367871	0.4125858
B4GALNT1	chr12-57632715-57633602	0.47313476
B4GALNT1	chr12-57621426-57622303	0.15606877
B4GALNT1	chr12-57522746-57523402	0.1275488
B4GALNT1	chr12-57549540-57550466	0.10579763
B4GALNT1	chr12-57693542-57694441	0.10024443
B4GALNT1	chr12-57583148-57583991	0.09975306
B4GALNT1	chr12-57590829-57591605	0.084464304
B4GALNT1	chr12-57520189-57521029	0.08087714
B4GALNT1	chr12-57751993-57752880	0.08018734
B4GALNT1	chr12-57782445-57783295	0.06403494
B4GALNT1	chr12-57487595-57488474	0.04345572
B4GALNT1	chr12-57744458-57745368	0.03470508
B4GALNT1	chr12-57546731-57547614	0.03426882
B4GALNT1	chr12-57771760-57772632	0.03276343
BAHCC1	chr17-81393554-81394346	0.41466263
BAHCC1	chr17-81394875-81395776	0.41466263
BAHCC1	chr17-81400153-81400862	0.26838666
BAHCC1	chr17-81345820-81346743	0.08629713
BAHCC1	chr17-81291373-81292184	0.07944054
BAHCC1	chr17-81487612-81488471	0.06803389
BAHCC1	chr17-81484022-81484945	0.061589688
BAHCC1	chr17-81533710-81534540	0.058519855
BAHCC1	chr17-81512508-81513365	0.04919921
BAHCC1	chr17-81294892-81295730	0.04627059
BAHCC1	chr17-81254797-81255667	0.03091968
BAIAP3	chr16-1379029-1379803	0.24160166
BAIAP3	chr16-1342685-1343594	0.21543787
BAIAP3	chr16-1308885-1309716	0.19715929
BAIAP3	chr16-1351433-1352330	0.19627203
BAIAP3	chr16-1420475-1421384	0.17645815
BAIAP3	chr16-1407901-1408819	0.15784782
BAIAP3	chr16-1275581-1276473	0.11583143
BAIAP3	chr16-1300698-1301566	0.09962148
BAIAP3	chr16-1474698-1475557	0.07960779
BAZ1A	chr14-34874685-34875578	0.66604125
BAZ1A	chr14-34873362-34874281	0.5906502
BAZ1A	chr14-34982314-34983041	0.06713642
BAZ2A	chr12-56636509-56637191	0.492059
BAZ2A	chr12-56629444-56629795	0.21624695
BAZ2A	chr12-56645665-56646576	0.18572289
BAZ2A	chr12-56629927-56630699	0.18276818
BAZ2A	chr12-56487912-56488759	0.14967296
BAZ2A	chr12-56593970-56594763	0.07750555
BAZ2A	chr12-56521326-56522143	0.056586053
BAZ2A	chr12-56687892-56688774	0.05338224
BAZ2A	chr12-56724877-56725738	0.05283556
BAZ2A	chr12-56751814-56752611	0.034542106
BBS4	chr15-72685753-72686675	0.48610333
BBS4	chr15-72670513-72671380	0.40711716
BBS4	chr15-72796536-72797427	0.33835554
BBS4	chr15-72783454-72784318	0.28011417
BCAN	chr1-156640906-156641625	0.335204
BCAN	chr1-156638058-156638900	0.2971135
BCAN	chr1-156641837-156642609	0.2916159
BCAN	chr1-156601194-156602050	0.09572208
BCAN	chr1-156625491-156626313	0.09223912
BCAN	chr1-156657132-156658014	0.082596205
BCAN	chr1-156659787-156660635	0.0704068
BCAN	chr1-156677807-156678373	0.051533714
BCAN	chr1-156725506-156726375	0.04877098
BCAN	chr1-156591340-156592221	0.041445106
BCAN	chr1-156689201-156690043	0.039573666
BCAN	chr1-156751390-156752249	0.03527086
BCAN	chr1-156572207-156573102	0.032234002
BCAN	chr1-156728297-156729162	0.030344063
BCAN	chr1-156766943-156767849	0.02965408
BCAN	chr1-156740655-156741546	0.023604505
BCAN	chr1-156510417-156511329	0.0198516
BCAN	chr1-156504859-156505591	0.017783191
BCAN	chr1-156500548-156501400	0.016593993
BCAS2	chr1-114581276-114582127	0.71035963
BCAS2	chr1-114510773-114511596	0.34095928
BCAS2	chr1-114716394-114717310	0.1376106
BCAS2	chr1-114669681-114670564	0.09850437
BCAS3	chr17-60677266-60678122	0.64814967
BCAS3	chr17-60599635-60600502	0.39556193
BCAS3	chr17-60525672-60526498	0.2053362
BCAS3	chr17-60577143-60578051	0.10059603
BCCIP	chr10-125822813-125823734	0.85720515
BCCIP	chr10-125934253-125935065	0.10851192
BCCIP	chr10-125895776-125896346	0.093570344
BCCIP	chr10-125719089-125719922	0.08130082
BCL9	chr1-147540903-147541585	0.36739892
BCL9	chr1-147541709-147542413	0.36043373
BCL9	chr1-147504518-147505341	0.2960242
BCL9	chr1-147670108-147670848	0.22918046
BCL9	chr1-147494768-147495630	0.20194553
BCL9	chr1-147599449-147600374	0.1739409
BCO2	chr11-112175029-112175971	0.5023732
BCO2	chr11-112289804-112290677	0.22119755
BCO2	chr11-112226003-112226949	0.22073546
BCO2	chr11-112279929-112280764	0.1929165
BCO2	chr11-112073838-112074714	0.18267906
BCO2	chr11-112086371-112087187	0.11478083
BCO2	chr11-112024873-112025784	0.05853118
BECN1	chr17-42832917-42833797	0.3742666
BECN1	chr17-42744510-42745321	0.26547733
BECN1	chr17-42823862-42824736	0.25038272
BECN1	chr17-42798261-42799178	0.2003917
BECN1	chr17-42980140-42980990	0.1515025
BECN1	chr17-42964049-42964887	0.14757147
BECN1	chr17-42763176-42764029	0.11831112
BECN1	chr17-42773063-42773928	0.11268163
BLOC1S2	chr10-100286223-100287065	0.36107373
BLOC1S2	chr10-100340788-100341665	0.23476407
BLOC1S2	chr10-100370871-100371654	0.18785231
BLOC1S2	chr10-100229051-100229899	0.17717424
BLOC1S2	chr10-100346539-100347359	0.1547666
BLOC1S2	chr10-100185571-100186414	0.14318573
BLOC1S2	chr10-100342179-100342997	0.13920191
BLOC1S2	chr10-100362447-100363239	0.09826293
BLOC1S2	chr10-100433500-100434412	0.073653236
BLOC1S2	chr10-100373015-100373877	0.062372096
BMPR1A	chr10-86756041-86756943	0.84350216
BMPR1A	chr10-86710871-86711785	0.31226018
BMS1	chr10-42782285-42783224	0.9224642
BMS1	chr10-42637914-42638769	0.078910485
BMS1	chr10-42866401-42867208	0.07468991
BMS1P21	chr10-79904585-79905419	0.61822695
BMS1P21	chr10-79826196-79827130	0.3642317
BMS1P21	chr10-79981628-79982269	0.2111942
BMS1P21	chr10-79926891-79927755	0.18591379
BNIP2	chr15-59688900-59689724	0.78277326
BNIP2	chr15-59657117-59658034	0.43371812
BNIP3	chr10-131981547-131982456	0.68495315
BNIP3	chr10-131901298-131902006	0.10565118
BNIP3	chr10-132078537-132079400	0.103406474
BNIP3	chr10-132022963-132023788	0.102932654
BNIP3	chr10-131900294-131901126	0.10107719
BNIP3	chr10-131885153-131886046	0.08713493
BNIP3	chr10-131874698-131875592	0.06255185
BNIP3	chr10-131879980-131880797	0.062191136
BRAP	chr12-111685552-111686474	0.53941876
BRAP	chr12-111665133-111666002	0.27360672
BRAP	chr12-111773783-111774591	0.21889691
BRAP	chr12-111599186-111600131	0.21668622
BRAP	chr12-111752912-111753827	0.14518504
BRAP	chr12-111766494-111767362	0.06311043
BRMS1L	chr14-35826068-35826793	0.74970645
BRMS1L	chr14-35808733-35809512	0.39552385
BRMS1L	chr14-35897642-35898432	0.10359239
BROX	chr1-222711128-222711805	0.4349389
BROX	chr1-222712199-222712990	0.4349389
BROX	chr1-222713117-222713754	0.37859622
BROX	chr1-222738340-222739260	0.07336712
BROX	chr1-222618451-222619242	0.06468427
BROX	chr1-222617427-222618269	0.051688496
BROX	chr1-222589529-222590414	0.04446135
BROX	chr1-222643720-222644655	0.03996373
BROX	chr1-222814558-222815453	0.036538176
BSG	chr19-572155-572977	0.56241745
BSG	chr19-530990-531881	0.09373232
BSG	chr19-633200-634113	0.09323959
BSG	chr19-510603-511314	0.077020384
BSG	chr19-662929-663833	0.058670685
BSG	chr19-639415-640264	0.05813962
BSG	chr19-506668-507535	0.055912364
BSG	chr19-664694-665537	0.05570103
BSG	chr19-485560-486463	0.05214926
BSG	chr19-680195-681092	0.04608381
BSG	chr19-488789-489462	0.045140523
BSG	chr19-703745-704600	0.035547357
BSG	chr19-720489-721312	0.031022923
BTBD1	chr15-83066855-83067698	0.6487633
BTBD1	chr15-82952081-82952972	0.2036991
BTBD1	chr15-82985710-82986602	0.20253733
BTBD1	chr15-83011218-83012086	0.16282475
BTBD1	chr15-83207109-83207625	0.1304704
BTBD10	chr11-13462792-13463655	1.0
BTBD8	chr1-92080035-92080936	0.9106024
BTBD8	chr1-92029681-92030596	0.1780599
BUB3	chr10-123153883-123154734	0.691793
BUB3	chr10-123008477-123009349	0.61567855
C10orf90	chr10-126686870-126687709	0.51708436
C10orf90	chr10-126628484-126629388	0.32738185
C10orf90	chr10-126561442-126562244	0.13493884
C11orf49	chr11-46936370-46937270	0.63596445
C11orf49	chr11-46912541-46913234	0.15634662
C11orf49	chr11-46918069-46918955	0.14868899
C11orf49	chr11-46903519-46904372	0.11443191
C11orf49	chr11-46895801-46896560	0.0899805
C11orf49	chr11-46976683-46977607	0.08096224
C11orf49	chr11-46845792-46846648	0.06706501
C11orf49	chr11-46826423-46827293	0.065447375
C11orf54	chr11-93741057-93741958	0.68730813
C11orf54	chr11-93744837-93745654	0.35165986
C11orf54	chr11-93783946-93784726	0.10813486
C11orf54	chr11-93661264-93662178	0.056958456
C11orf54	chr11-93849818-93850618	0.05629076
C11orf54	chr11-93857185-93858148	0.04866242
C11orf58	chr11-16613445-16614326	0.49478903
C11orf58	chr11-16603117-16604016	0.475046
C11orf58	chr11-16607545-16607984	0.39706892
C11orf58	chr11-16738128-16739020	0.119559005
C12orf29	chr12-88035115-88036031	0.8318797
C12orf29	chr12-88141706-88142623	0.15704675
C12orf4	chr12-4538123-4539056	0.67969584
C12orf4	chr12-4561837-4562727	0.37213385
C12orf4	chr12-4604468-4605369	0.1417129
C12orf4	chr12-4648460-4649409	0.12455525
C18orf32	chr18-49486737-49487664	0.5691473
C18orf32	chr18-49491899-49492730	0.39202887
C18orf32	chr18-49628717-49629605	0.14366226
C18orf32	chr18-49460180-49461004	0.13721511
C18orf32	chr18-49572661-49573563	0.11518048
C18orf32	chr18-49565385-49566247	0.06994142
C1QBP	chr17-5446647-5447476	0.43812242
C1QBP	chr17-5468522-5469388	0.19713974
C1QBP	chr17-5486031-5486873	0.19479357
C1QBP	chr17-5438736-5439654	0.18413311
C1QBP	chr17-5419493-5420317	0.14885297
C1QBP	chr17-5499550-5500327	0.1121588
C1QBP	chr17-5500642-5501495	0.099193834
C1QBP	chr17-5584226-5584991	0.06979255
C1orf198	chr1-230868107-230869019	0.5406264
C1orf198	chr1-230858818-230859703	0.18258613
C1orf198	chr1-230856764-230857675	0.17167495
C1orf198	chr1-230909914-230910820	0.07647815
C1orf198	chr1-230917172-230917925	0.067264676
C1orf198	chr1-230806791-230807672	0.05851751
C1orf198	chr1-230809156-230810060	0.05603112
C1orf198	chr1-230797645-230798564	0.051080503
C1orf198	chr1-230772831-230773739	0.047747325
C1orf198	chr1-230978510-230979390	0.046976075
C1orf198	chr1-230753429-230754284	0.03333659
C1orf198	chr1-230728619-230729550	0.029362654
C1orf35	chr1-228109000-228109859	0.4291268
C1orf35	chr1-228102862-228103679	0.37626493
C1orf35	chr1-228082155-228083031	0.18492591
C1orf35	chr1-228130742-228131646	0.14533658
C1orf35	chr1-228165411-228166116	0.1275771
C1orf35	chr1-228139692-228140577	0.08441319
C1orf35	chr1-228213208-228214049	0.07255429
C1orf35	chr1-227999067-227999915	0.05383802
C3	chr19-6730131-6731012	0.49054524
C3	chr19-6739317-6740105	0.33462209
C3	chr19-6737148-6738033	0.3114534
C3	chr19-6772148-6773078	0.15389946
C3	chr19-6744592-6745438	0.15209714
C3	chr19-6863346-6864191	0.063160114
CA12	chr15-63381443-63382238	0.5243188
CA12	chr15-63374643-63375533	0.2506367
CA12	chr15-63504075-63504910	0.24305542
CA12	chr15-63436566-63437472	0.11427785
CA12	chr15-63276890-63277782	0.08675013
CA12	chr15-63461054-63461879	0.08613082
CA12	chr15-63466499-63467392	0.08270704
CA12	chr15-63505149-63505920	0.08265615
CAB39L	chr13-49443721-49444633	0.8165383
CAB39L	chr13-49495565-49496418	0.1059961
CAB39L	chr13-49313547-49314403	0.08463952
CAB39L	chr13-49307919-49308823	0.07066202
CAB39L	chr13-49300875-49301711	0.06261728
CAB39L	chr13-49585164-49586066	0.039331116
CACHD1	chr1-64469803-64470624	0.5301392
CACHD1	chr1-64470984-64471799	0.5012952
CACHD1	chr1-64505102-64505972	0.26097035
CACHD1	chr1-64348811-64349732	0.120699175
CACHD1	chr1-64363133-64363805	0.053815093
CACNG3	chr16-24255763-24256605	0.96613085
CACYBP	chr1-174999292-175000192	0.7207595
CACYBP	chr1-175023002-175023916	0.2793987
CACYBP	chr1-175029394-175030290	0.25332516
CALCOCO1	chr12-53727176-53728074	0.32181925
CALCOCO1	chr12-53701592-53702415	0.24727762
CALCOCO1	chr12-53746346-53747233	0.2453077
CALCOCO1	chr12-53625802-53626698	0.24240047
CALCOCO1	chr12-53675694-53676617	0.18430553
CALCOCO1	chr12-53591469-53592342	0.17295969
CALCOCO1	chr12-53696076-53696926	0.16130345
CALCOCO1	chr12-53658640-53659493	0.097658634
CALCOCO2	chr17-48830675-48831530	0.58887076
CALCOCO2	chr17-48816751-48817658	0.26019862
CALCOCO2	chr17-48878674-48879516	0.2503476
CALCOCO2	chr17-48907952-48908804	0.1096538
CALCOCO2	chr17-48892115-48893047	0.10363654
CALCOCO2	chr17-48944340-48945259	0.09474456
CAMKK1	chr17-3892778-3893690	0.42865032
CAMKK1	chr17-3891753-3892550	0.3485808
CAMKK1	chr17-3845828-3846657	0.30081904
CAMKK1	chr17-3913660-3914511	0.24975742
CAMKK1	chr17-3864907-3865798	0.18547635
CAMTA1	chr1-6784764-6785637	0.76489407
CAMTA1	chr1-6743472-6744338	0.1477242
CAMTA1	chr1-6922227-6923151	0.070235126
CAMTA1	chr1-6701456-6702377	0.05630008
CAMTA1	chr1-6634437-6635395	0.055944055
CAMTA1	chr1-6912349-6913157	0.04690308
CAMTA1	chr1-6637838-6638705	0.045511432
CAMTA1	chr1-6914370-6915214	0.042445507
CAMTA2	chr17-4987176-4988032	0.4767042
CAMTA2	chr17-4997290-4998171	0.22863026
CAMTA2	chr17-4876770-4877650	0.10476891
CAMTA2	chr17-4967157-4968000	0.094150715
CAMTA2	chr17-5031333-5032186	0.09134574
CAMTA2	chr17-4908782-4909560	0.07662726
CAMTA2	chr17-4948526-4949265	0.07433613
CAMTA2	chr17-4939743-4940580	0.06760412
CAMTA2	chr17-4881516-4882325	0.05982539
CAMTA2	chr17-5077952-5078840	0.057639576
CAMTA2	chr17-5111468-5112379	0.056563318
CAMTA2	chr17-5097202-5097984	0.047867138
CAMTA2	chr17-4908005-4908596	0.046861272
CAMTA2	chr17-4837423-4838349	0.030810423
CAP1	chr1-40040138-40040996	0.66861343
CAP1	chr1-39954687-39955543	0.18148676
CAP1	chr1-39901632-39902554	0.16282846
CAP1	chr1-40084547-40085384	0.10807292
CAP1	chr1-40096867-40097791	0.069213934
CAP1	chr1-40160990-40161792	0.069062546
CAP1	chr1-39900532-39901302	0.067695685
CAPN2	chr1-223712218-223713014	0.36782008
CAPN2	chr1-223731165-223732077	0.17682461
CAPN2	chr1-223652331-223653235	0.12180432
CAPN2	chr1-223748668-223749482	0.09353596
CAPN2	chr1-223795913-223796747	0.089281455
CAPN2	chr1-223765220-223766115	0.08246042
CAPN2	chr1-223802452-223803302	0.07826871
CAPN2	chr1-223755661-223756549	0.0758976
CAPN2	chr1-223845689-223846595	0.054391045
CAPRIN1	chr11-34051329-34052105	0.7997674
CAPRIN1	chr11-33996558-33997441	0.13008572
CAPRIN1	chr11-34105070-34105979	0.091287
CAPRIN1	chr11-33949060-33949850	0.07898751
CAPRIN1	chr11-34174146-34175044	0.049068872
CAPRIN1	chr11-33899112-33900024	0.04735868
CAPRIN2	chr12-30754487-30755336	0.8393502
CAPRIN2	chr12-30822219-30823008	0.15870078
CAPRIN2	chr12-30695468-30696310	0.08165087
CAPRIN2	chr12-30850938-30851797	0.07874137
CAPS	chr19-5913802-5914638	0.48937824
CAPS	chr19-5904135-5904975	0.34353307
CAPS	chr19-5961696-5962617	0.08361085
CAPS	chr19-5790527-5791299	0.06777387
CAPS	chr19-5977736-5978643	0.06312087
CAPS	chr19-5803722-5804635	0.04339879
CAPS	chr19-6048549-6049448	0.03880951
CAPS	chr19-6056330-6057189	0.036743343
CAPZA1	chr1-112618772-112619325	0.49458724
CAPZA1	chr1-112619442-112620136	0.47651127
CAPZA1	chr1-112704477-112705412	0.11587049
CAPZA1	chr1-112674742-112675527	0.107947536
CAPZA1	chr1-112706839-112707757	0.071640745
CAPZA1	chr1-112501643-112502497	0.06824267
CAPZA1	chr1-112714920-112715717	0.056617364
CAPZA1	chr1-112718444-112719358	0.05469727
CAPZA1	chr1-112716038-112716903	0.053414337
CAPZB	chr1-19485250-19486178	0.7956555
CAPZB	chr1-19454481-19455416	0.10782698
CAPZB	chr1-19405584-19406463	0.09924344
CAPZB	chr1-19563262-19564180	0.078742675
CAPZB	chr1-19408141-19408988	0.070023954
CAPZB	chr1-19596576-19597520	0.04917425
CARD8	chr19-48325256-48326001	0.18055966
CARD8	chr19-48271081-48271898	0.17821833
CARD8	chr19-48362808-48363620	0.14804317
CARD8	chr19-48333683-48334533	0.14209695
CARD8	chr19-48332537-48333312	0.12947801
CARD8	chr19-48169983-48170904	0.1266632
CARD8	chr19-48321617-48322330	0.124269985
CARD8	chr19-48290939-48291785	0.116187744
CARD8	chr19-48106993-48107978	0.09903978
CARD8	chr19-48203719-48204558	0.08983797
CARD8	chr19-48110181-48111097	0.08904606
CARD8	chr19-48393331-48394181	0.07717738
CARD8	chr19-48390304-48391096	0.06722773
CARD8	chr19-48398360-48399256	0.0582526
CARD8	chr19-48363805-48364682	0.055552732
CARD8	chr19-48391222-48391970	0.05154176
CARD8	chr19-48329952-48330763	0.037933074
CASC3	chr17-40139920-40140777	0.5064006
CASC3	chr17-40111278-40112168	0.16520794
CASC3	chr17-40107932-40108839	0.11945673
CASC3	chr17-40121402-40122229	0.11495462
CASC3	chr17-40054032-40054972	0.08157961
CASC3	chr17-40112930-40113841	0.08085436
CASC3	chr17-40098827-40099669	0.07038154
CASC3	chr17-40100331-40101174	0.06557291
CASC3	chr17-40191313-40192241	0.053512737
CASC3	chr17-40075044-40075955	0.046209987
CASC3	chr17-40062511-40063336	0.046142858
CASC3	chr17-40218954-40219839	0.040538676
CASC3	chr17-40026818-40027662	0.036993496
CASC3	chr17-40013411-40014262	0.031963073
CASC3	chr17-40287352-40288222	0.023533596
CBX1	chr17-48100967-48101784	0.39497977
CBX1	chr17-48107111-48108052	0.30615288
CBX1	chr17-48018036-48018921	0.15945913
CBX1	chr17-48026290-48027130	0.12550198
CBX1	chr17-48054150-48055011	0.12481315
CBX1	chr17-48023445-48024237	0.109625295
CBX1	chr17-48024874-48025741	0.095246695
CBX1	chr17-47987290-47988131	0.09039235
CBX1	chr17-48047816-48048701	0.08573645
CBX1	chr17-47970521-47971432	0.060572397
CBX1	chr17-48037011-48037951	0.045185424
CBX5	chr12-54279329-54280166	0.500221
CBX5	chr12-54280346-54281149	0.500221
CBX5	chr12-54259174-54260034	0.08306463
CBX5	chr12-54324503-54325426	0.049608923
CBX5	chr12-54217681-54218457	0.040342163
CBX5	chr12-54216815-54217552	0.038522266
CBX5	chr12-54214505-54215390	0.03711294
CBX5	chr12-54351846-54352696	0.034616172
CBX5	chr12-54352960-54353824	0.033426117
CBX5	chr12-54358823-54359731	0.03191539
CBX5	chr12-54191276-54192171	0.029890811
CBX5	chr12-54368529-54369348	0.028609375
CBX5	chr12-54188520-54189431	0.027876025
CBX5	chr12-54379550-54380136	0.027427543
CBX5	chr12-54378913-54379443	0.02662823
CCAR1	chr10-68720843-68721713	0.6624916
CCAR1	chr10-68826872-68827653	0.29054582
CCAR1	chr10-68598961-68599661	0.2840759
CCAR1	chr10-68600017-68600874	0.09818884
CCDC113	chr16-58236199-58237074	0.42348328
CCDC113	chr16-58249585-58250424	0.19252425
CCDC113	chr16-58197726-58198609	0.13228971
CCDC113	chr16-58294833-58295656	0.080187306
CCDC113	chr16-58129038-58129923	0.06543776
CCDC113	chr16-58121542-58122423	0.059126366
CCDC130	chr19-13731280-13732161	0.315591
CCDC130	chr19-13747384-13748257	0.22502309
CCDC130	chr19-13861822-13862663	0.1533986
CCDC130	chr19-13879849-13880764	0.14580232
CCDC130	chr19-13839055-13839852	0.13413969
CCDC130	chr19-13846609-13847349	0.13322555
CCDC130	chr19-13851039-13851740	0.11846528
CCDC130	chr19-13794806-13795723	0.10123527
CCDC130	chr19-13774020-13774942	0.09232892
CCDC130	chr19-13842472-13843353	0.08307257
CCDC130	chr19-13847476-13848116	0.06732278
CCDC130	chr19-13833247-13834116	0.060972705
CCDC130	chr19-13850212-13850916	0.04500541
CCDC186	chr10-114173804-114174690	0.77109444
CCDC186	chr10-114043296-114044099	0.3751965
CCDC186	chr10-114303874-114304539	0.081143774
CCDC30	chr1-42462836-42463695	0.70606905
CCDC30	chr1-42456148-42456991	0.4829532
CCDC30	chr1-42380245-42381171	0.06445905
CCDC30	chr1-42334724-42335534	0.038243156
CCDC34	chr11-27362827-27363720	0.840005
CCDC34	chr11-27472445-27473101	0.12695523
CCDC34	chr11-27506339-27507190	0.092115656
CCDC34	chr11-27248476-27249228	0.06269464
CCDC43	chr17-44689336-44690265	0.5923995
CCDC43	chr17-44708406-44709340	0.261288
CCDC43	chr17-44749305-44750119	0.24683279
CCDC43	chr17-44778992-44779802	0.15721847
CCDC43	chr17-44775398-44776294	0.14691977
CCDC47	chr17-63773297-63774145	0.4528446
CCDC47	chr17-63848748-63849638	0.15939084
CCDC47	chr17-63826941-63827804	0.15208544
CCDC47	chr17-63700753-63701640	0.13491865
CCDC47	chr17-63834658-63835364	0.12906256
CCDC47	chr17-63741391-63742252	0.11201439
CCDC47	chr17-63842531-63843416	0.065127134
CCDC47	chr17-63675497-63676356	0.047891118
CCDC59	chr12-82358212-82359147	1.0
CCDC6	chr10-59906181-59907090	0.6151172
CCDC6	chr10-59904973-59905688	0.5099418
CCDC6	chr10-59894028-59894850	0.25835294
CCDC7	chr10-32445718-32446601	0.8482089
CCDC7	chr10-32378390-32379259	0.092021376
CCDC7	chr10-32367701-32368588	0.0812496
CCDC7	chr10-32345932-32346761	0.06488571
CCDC7	chr10-32346971-32347787	0.062483408
CCDC91	chr12-28190119-28190996	0.19064252
CCNL2	chr1-1399099-1399984	0.5737747
CCNL2	chr1-1406920-1407796	0.22071442
CCNL2	chr1-1425510-1426435	0.10317486
CCNL2	chr1-1374935-1375851	0.10274567
CCNL2	chr1-1435178-1436069	0.08352924
CCNL2	chr1-1349047-1349994	0.06429786
CCNL2	chr1-1280868-1281738	0.049081396
CCNL2	chr1-1471231-1472137	0.046669297
CCNL2	chr1-1324350-1325288	0.044260822
CCNL2	chr1-1307809-1308677	0.038748942
CCNL2	chr1-1511475-1512349	0.035034005
CCNL2	chr1-1540337-1541125	0.02783968
CCNL2	chr1-1273551-1274462	0.027528763
CCP110	chr16-19521617-19522479	0.51798445
CCP110	chr16-19523559-19524380	0.51798445
CCP110	chr16-19555024-19555943	0.13841942
CCP110	chr16-19578999-19579708	0.11276388
CCP110	chr16-19578245-19578880	0.09739876
CCP110	chr16-19600829-19601738	0.09378724
CCT2	chr12-69585152-69586004	0.8291218
CCT2	chr12-69534150-69535025	0.18483317
CCT2	chr12-69470015-69470790	0.09290625
CCT2	chr12-69475458-69476196	0.06181048
CCT3	chr1-156291199-156292030	0.15474278
CCT3	chr1-156338037-156338844	0.13322923
CCT3	chr1-156382690-156383609	0.1325158
CCT3	chr1-156428978-156429870	0.13145024
CCT3	chr1-156294978-156295868	0.12711056
CCT3	chr1-156421355-156422208	0.11066672
CCT3	chr1-156406015-156406832	0.108563155
CCT3	chr1-156356680-156357547	0.10820298
CCT3	chr1-156413320-156414076	0.105930306
CCT3	chr1-156385334-156386258	0.09459846
CCT3	chr1-156225107-156225956	0.09294568
CCT3	chr1-156480531-156481341	0.092558935
CCT3	chr1-156510417-156511329	0.07965575
CCT3	chr1-156247661-156248455	0.07912247
CCT3	chr1-156456391-156457014	0.077940114
CCT3	chr1-156504859-156505591	0.06771282
CCT3	chr1-156500548-156501400	0.059589304
CCT3	chr1-156457126-156457576	0.03794273
CCT3	chr1-156282389-156283313	0.027950566
CD46	chr1-207751633-207752488	0.6304306
CD46	chr1-207797190-207798102	0.18154402
CD46	chr1-207822381-207823207	0.100620165
CD46	chr1-207823663-207824579	0.09262382
CD46	chr1-207890277-207891077	0.091522835
CD46	chr1-207884819-207885663	0.08132266
CD46	chr1-207844814-207845712	0.06953851
CD46	chr1-207868697-207869616	0.06483085
CD46	chr1-207644663-207645530	0.0512523
CD63	chr12-55728237-55728697	0.29906178
CD63	chr12-55720871-55721682	0.18555628
CD63	chr12-55738037-55738914	0.18108106
CD63	chr12-55712791-55713550	0.16999024
CD63	chr12-55715898-55716749	0.13778636
CD63	chr12-55707498-55708409	0.1299299
CD63	chr12-55742700-55743585	0.1136111
CD63	chr12-55711788-55712654	0.1065327
CD63	chr12-55847714-55848616	0.100646585
CD63	chr12-55830546-55831298	0.057864454
CD63	chr12-55817484-55818357	0.054152984
CD63	chr12-55829304-55830184	0.047714964
CD63	chr12-55646073-55646932	0.031886727
CDADC1	chr13-49247554-49248373	0.65152955
CDADC1	chr13-49219863-49220668	0.15602705
CDADC1	chr13-49280830-49281742	0.151031
CDADC1	chr13-49313547-49314403	0.14094038
CDADC1	chr13-49307919-49308823	0.12477281
CDADC1	chr13-49300875-49301711	0.12049243
CDC123	chr10-12195489-12196326	0.6674392
CDC123	chr10-12068457-12069326	0.30972353
CDC123	chr10-12263941-12264835	0.23643743
CDC123	chr10-12129151-12130045	0.116754204
CDC16	chr13-114234596-114235486	0.37499937
CDC16	chr13-114226474-114227278	0.27694547
CDC16	chr13-114166265-114167153	0.26239774
CDC16	chr13-114314109-114314991	0.23898287
CDC16	chr13-114132154-114133012	0.17469028
CDC16	chr13-114281275-114282200	0.1694326
CDC16	chr13-114110169-114110971	0.1231395
CDC37	chr19-10424045-10424867	0.3763362
CDC37	chr19-10416355-10417251	0.33918273
CDC37	chr19-10403308-10404129	0.14534244
CDC37	chr19-10460832-10461713	0.09143476
CDC37	chr19-10380209-10381141	0.0815761
CDC37	chr19-10478734-10479575	0.07235543
CDC37	chr19-10333040-10333849	0.053088352
CDC37	chr19-10543529-10544394	0.044545032
CDC37	chr19-10502367-10503180	0.039011896
CDC37	chr19-10568554-10569455	0.0374665
CDC37	chr19-10517144-10518014	0.035498895
CDC37	chr19-10315390-10316292	0.035212934
CDC37	chr19-10565584-10566418	0.02784017
CDC42BPA	chr1-227317977-227318840	0.72044116
CDC42BPA	chr1-227431640-227432540	0.5583822
CDC42BPB	chr14-103057185-103058100	0.5086292
CDC42BPB	chr14-103014617-103015280	0.19540092
CDC42BPB	chr14-103075391-103076225	0.18255849
CDC42BPB	chr14-103154773-103155656	0.17702372
CDC42BPB	chr14-103007326-103008188	0.098300666
CDC42BPB	chr14-103110150-103111055	0.09828038
CDC42BPB	chr14-102949635-102950415	0.09436169
CDC42BPB	chr14-103207056-103207890	0.08308464
CDC42BPB	chr14-102969082-102969969	0.04784718
CDC42EP4	chr17-73311679-73312583	0.27283323
CDC42EP4	chr17-73291686-73292531	0.1708234
CDC42EP4	chr17-73455006-73455922	0.16008537
CDC42EP4	chr17-73262058-73262915	0.15696916
CDC42EP4	chr17-73341875-73342704	0.15329215
CDC42EP4	chr17-73365204-73365797	0.14852129
CDC42EP4	chr17-73231924-73232832	0.13841145
CDC42EP4	chr17-73347179-73348028	0.13296804
CDC42EP4	chr17-73369653-73370332	0.124863125
CDC42EP4	chr17-73192692-73193608	0.106884286
CDC42EP4	chr17-73348748-73349644	0.10315639
CDC42EP4	chr17-73429245-73430067	0.050268438
CDC73	chr1-193121565-193122439	0.7854284
CDC73	chr1-193104952-193105792	0.2597595
CDC73	chr1-193059090-193059943	0.08624274
CDC73	chr1-193185963-193186908	0.080934554
CDK10	chr16-89686359-89687246	0.22369261
CDK10	chr16-89657410-89658332	0.13096449
CDK10	chr16-89701440-89702295	0.12304957
CDK10	chr16-89699793-89700661	0.121245526
CDK10	chr16-89705763-89706653	0.11522787
CDK10	chr16-89723541-89724447	0.098179705
CDK10	chr16-89640847-89641738	0.09022139
CDK10	chr16-89721283-89721751	0.07362725
CDK10	chr16-89720555-89721175	0.06989356
CDK10	chr16-89536732-89537536	0.06700365
CDK10	chr16-89828190-89828961	0.06271965
CDK10	chr16-89741059-89741945	0.062375974
CDK10	chr16-89602095-89602933	0.054292597
CDK10	chr16-89816337-89817253	0.048388753
CDK10	chr16-89599309-89600201	0.048308183
CDK10	chr16-89557169-89558062	0.044033237
CDK10	chr16-89560246-89561126	0.033560287
CDK11A	chr1-1723983-1724888	0.41628247
CDK11A	chr1-1787825-1788723	0.17291482
CDK11A	chr1-1692518-1693364	0.15287274
CDK11A	chr1-1574403-1575306	0.14280377
CDK11A	chr1-1631659-1632438	0.13709852
CDK11A	chr1-1763862-1764786	0.13417524
CDK11A	chr1-1872900-1873820	0.116468675
CDK11A	chr1-1777865-1778719	0.09262471
CDK11A	chr1-1615149-1615898	0.082317196
CDK11A	chr1-1594256-1595160	0.076887324
CDK11A	chr1-1658678-1659582	0.051917445
CDK11B	chr1-1658678-1659582	0.70793766
CDK11B	chr1-1631659-1632438	0.100328974
CDK11B	chr1-1692518-1693364	0.087837175
CDK11B	chr1-1615149-1615898	0.06980727
CDK11B	chr1-1723983-1724888	0.05329626
CDK11B	chr1-1594256-1595160	0.052581165
CDK11B	chr1-1574403-1575306	0.045264054
CDK11B	chr1-1763862-1764786	0.037239663
CDK11B	chr1-1540337-1541125	0.03374781
CDK11B	chr1-1777865-1778719	0.03336259
CDK11B	chr1-1787825-1788723	0.0333391
CDK11B	chr1-1511475-1512349	0.029230352
CDKN1B	chr12-12714105-12715026	0.36497343
CDKN1B	chr12-12716836-12717765	0.259312
CDKN1B	chr12-12723612-12724513	0.17186052
CDKN1B	chr12-12725121-12725978	0.1419423
CDKN1B	chr12-12685066-12685842	0.141258
CDKN1B	chr12-12704347-12705237	0.12551738
CDKN1B	chr12-12696029-12696713	0.106489725
CDKN1B	chr12-12655726-12656537	0.08629379
CDKN1B	chr12-12786616-12787458	0.06435386
CDKN1B	chr12-12791750-12792563	0.053337466
CDKN1B	chr12-12562420-12563308	0.044095322
CDKN1B	chr12-12812820-12813711	0.03933029
CDKN1B	chr12-12611441-12612341	0.027436823
CEMIP	chr15-80778867-80779700	0.4901759
CEMIP	chr15-80780302-80781171	0.40521806
CEMIP	chr15-80840082-80841019	0.22047614
CEMIP	chr15-80875344-80876171	0.19532298
CEMIP	chr15-80694956-80695871	0.11116062
CEMIP	chr15-80853845-80854710	0.08379309
CENPJ	chr13-24922462-24923364	0.831853
CENPJ	chr13-25017913-25018753	0.20780186
CENPJ	chr13-25046717-25047660	0.12702128
CEP104	chr1-3856769-3857677	0.7752865
CEP104	chr1-3827530-3828453	0.107758984
CEP104	chr1-3900359-3901098	0.08238246
CEP104	chr1-3901200-3901509	0.07945513
CEP104	chr1-3796086-3797015	0.06922842
CEP104	chr1-3772178-3773069	0.06714036
CEP104	chr1-3746901-3747798	0.039048847
CEP112	chr17-66191707-66192491	0.9258779
CEP112	chr17-66304352-66305241	0.07787469
CEP112	chr17-66302051-66302960	0.06889852
CEP128	chr14-80954800-80955596	0.74905306
CEP128	chr14-80941328-80942222	0.31775808
CEP164	chr11-117315831-117316672	0.36583853
CEP164	chr11-117457969-117458818	0.2114841
CEP164	chr11-117327540-117328370	0.20757559
CEP164	chr11-117226242-117227138	0.18985201
CEP164	chr11-117181030-117181847	0.12776475
CEP164	chr11-117220548-117221423	0.11995553
CEP164	chr11-117178356-117179233	0.11136998
CEP164	chr11-117426069-117426928	0.08894633
CEP164	chr11-117232095-117232893	0.08601826
CEP164	chr11-117179543-117180437	0.05502984
CEP192	chr18-12990873-12991797	0.61122036
CEP192	chr18-12947539-12948364	0.3143233
CEP192	chr18-13136515-13137423	0.18027192
CEP192	chr18-12883582-12884473	0.16129889
CEP192	chr18-12934331-12935181	0.118723206
CEP290	chr12-88141706-88142623	0.96237326
CEP290	chr12-88035115-88036031	0.07451805
CEP295	chr11-93661264-93662178	0.7437695
CEP295	chr11-93741057-93741958	0.09467312
CEP295	chr11-93783946-93784726	0.08047022
CEP295	chr11-93532377-93533312	0.06917381
CEP295	chr11-93538011-93538849	0.06382377
CEP295	chr11-93744837-93745654	0.060140442
CEP295	chr11-93542902-93543746	0.050711755
CEP295	chr11-93567158-93568095	0.04609631
CEP295	chr11-93536832-93537651	0.04148768
CEP57	chr11-95789183-95790073	0.59711766
CEP57	chr11-95790244-95791012	0.5489267
CEP57	chr11-95835795-95836670	0.105904244
CEP57	chr11-95697502-95698377	0.053876128
CEP57	chr11-95705330-95706218	0.047483835
CEP57	chr11-95923613-95924543	0.04589616
CEP83	chr12-94459567-94460450	0.6896585
CEP83	chr12-94566176-94566919	0.29929146
CEP83	chr12-94532673-94533513	0.1473517
CEP83	chr12-94561929-94562765	0.09808981
CEP83	chr12-94545889-94546732	0.07300814
CEP89	chr19-32971631-32972524	0.9652912
CEP89	chr19-33080632-33081563	0.06868205
CEP95	chr17-64505043-64505719	0.5467261
CEP95	chr17-64506247-64506978	0.5467261
CEP95	chr17-64496577-64497427	0.24730371
CEP95	chr17-64410900-64411654	0.11031146
CFAP43	chr10-104231947-104232856	0.7854839
CFAP43	chr10-104268654-104269562	0.09941949
CFAP43	chr10-104274574-104275433	0.08913117
CFAP43	chr10-104291101-104291963	0.06577043
CFAP43	chr10-104146551-104147375	0.047468446
CFAP43	chr10-104337774-104338651	0.043632288
CFAP43	chr10-104121460-104122375	0.03981353
CFAP43	chr10-104353183-104354082	0.038648833
CFAP46	chr10-132961929-132962806	0.49208924
CFAP46	chr10-132879391-132880281	0.14540292
CFAP54	chr12-96489240-96490083	0.94306976
CFAP54	chr12-96398967-96399827	0.056402598
CFAP54	chr12-96400105-96401003	0.05598704
CFAP70	chr10-73358130-73359065	0.8571047
CFAP70	chr10-73413572-73414488	0.11956678
CFAP70	chr10-73495395-73496276	0.059523948
CFAP70	chr10-73246785-73247635	0.051880248
CFAP70	chr10-73252233-73253125	0.05187771
CFDP1	chr16-75433011-75433875	0.6719241
CFDP1	chr16-75491672-75492565	0.12749222
CFDP1	chr16-75464308-75465115	0.122142375
CFDP1	chr16-75555854-75556708	0.09326378
CFDP1	chr16-75471471-75472362	0.09263634
CFDP1	chr16-75494950-75495787	0.07485834
CFDP1	chr16-75554993-75555711	0.05410922
CFDP1	chr16-75516957-75517817	0.05161273
CFDP1	chr16-75565992-75566811	0.034152776
CFL2	chr14-34714211-34715074	0.81893283
CFL2	chr14-34629672-34630528	0.3613987
CGNL1	chr15-57376217-57377022	0.8887211
CGNL1	chr15-57306341-57307211	0.18161176
CHAMP1	chr13-114314109-114314991	0.7536992
CHAMP1	chr13-114166265-114167153	0.16197439
CHAMP1	chr13-114281275-114282200	0.1594234
CHAMP1	chr13-114226474-114227278	0.09872488
CHAMP1	chr13-114234596-114235486	0.06953707
CHD1L	chr1-147242401-147243205	0.96305525
CHD1L	chr1-147172164-147172996	0.07315404
CHD2	chr15-92899912-92900810	0.20544943
CHD2	chr15-92903940-92904851	0.2039414
CHD2	chr15-92882128-92883031	0.20299628
CHD2	chr15-92820134-92820976	0.19959888
CHD2	chr15-92907830-92908607	0.1991568
CHD2	chr15-92808842-92809758	0.19871876
CHD2	chr15-93030375-93031188	0.19849017
CHD2	chr15-92831493-92832373	0.19792421
CHD2	chr15-93037211-93038098	0.18239059
CHD3	chr17-7851460-7852354	0.2319577
CHD3	chr17-7887457-7888297	0.22375797
CHD3	chr17-7888962-7889804	0.17782958
CHD3	chr17-7856947-7857813	0.1766167
CHD3	chr17-7833505-7834356	0.15387249
CHD3	chr17-7844473-7845395	0.14710762
CHD3	chr17-7931715-7932555	0.14698382
CHD3	chr17-7915411-7916244	0.12919591
CHD3	chr17-7858127-7858876	0.12600368
CHD3	chr17-7841583-7842016	0.09560902
CHD3	chr17-7989733-7990665	0.053027842
CHD4	chr12-6607050-6607880	0.47596198
CHD4	chr12-6612582-6613448	0.23543917
CHD4	chr12-6613645-6614518	0.20422074
CHD4	chr12-6617510-6618352	0.14161308
CHD4	chr12-6635698-6636591	0.065154
CHD4	chr12-6646954-6647819	0.050231535
CHD4	chr12-6567896-6568809	0.049640812
CHD4	chr12-6555647-6556523	0.040136937
CHD4	chr12-6662813-6663695	0.038929544
CHD4	chr12-6533792-6534551	0.03078001
CHD4	chr12-6689015-6689814	0.02893111
CHD4	chr12-6700211-6701012	0.026319027
CHD4	chr12-6493583-6494236	0.022078905
CHD4	chr12-6492974-6493472	0.022020712
CHD4	chr12-6723685-6724587	0.02200618
CHD4	chr12-6735466-6736280	0.020361943
CHD4	chr12-6470409-6471323	0.019187903
CHD4	chr12-6753188-6753892	0.01852132
CHD5	chr1-6199179-6200105	0.28326723
CHD5	chr1-6235537-6236452	0.118619114
CHD5	chr1-6244772-6245694	0.108164534
CHD5	chr1-6291661-6292420	0.0712755
CHD9	chr16-53052392-53053319	0.5458877
CHD9	chr16-53054587-53055491	0.5458877
CHD9	chr16-53080459-53081267	0.10870985
CHD9	chr16-53090579-53091383	0.085129865
CHD9	chr16-53098537-53099390	0.06102097
CHD9	chr16-53099524-53100303	0.05971142
CHD9	chr16-53130249-53131170	0.043352
CHID1	chr11-910448-911361	0.22158901
CHID1	chr11-925495-926317	0.16895743
CHID1	chr11-996447-997286	0.16388783
CHID1	chr11-897801-898426	0.13318183
CHID1	chr11-842097-843033	0.13297261
CHID1	chr11-772492-773382	0.10622373
CHID1	chr11-804880-805727	0.10359684
CHID1	chr11-797850-798537	0.10211312
CHID1	chr11-1016493-1017326	0.095555894
CHID1	chr11-777042-777858	0.091970146
CHID1	chr11-859513-860298	0.08056372
CHID1	chr11-1050812-1051726	0.07543268
CHID1	chr11-797246-797727	0.06886555
CHID1	chr11-809131-809986	0.057785995
CHID1	chr11-819054-819934	0.0543193
CHMP2A	chr19-58554644-58555578	0.33657143
CHMP2A	chr19-58558574-58559252	0.23840055
CHMP2A	chr19-58559370-58559904	0.20692115
CHMP2A	chr19-58543795-58544666	0.17281976
CHMP2A	chr19-58572923-58573638	0.1179191
CHMP2A	chr19-58513693-58514587	0.09583294
CHMP2A	chr19-58580844-58581760	0.0866767
CHMP2A	chr19-58439885-58440775	0.08305815
CHMP2A	chr19-58575186-58576031	0.063614205
CHMP2A	chr19-58519436-58520261	0.058184255
CHMP2A	chr19-58475610-58476520	0.053974375
CHMP2A	chr19-58451108-58452022	0.03693138
CHMP2A	chr19-58499002-58499927	0.036007605
CHMP2A	chr19-58408160-58408998	0.035190888
CHMP2A	chr19-58466556-58467466	0.031029407
CHORDC1	chr11-90222626-90223483	0.8909386
CHORDC1	chr11-90134343-90135190	0.21738726
CHP1	chr15-41230747-41231665	0.76185066
CHP1	chr15-41115898-41116711	0.17132619
CHP1	chr15-41332144-41333021	0.1667838
CHP1	chr15-41283602-41284464	0.13598211
CHST9	chr18-27184965-27185740	0.84886485
CHST9	chr18-27057149-27058037	0.30153483
CIITA	chr16-10866139-10866964	0.49824864
CIITA	chr16-10942017-10942852	0.14766237
CIITA	chr16-10818136-10819060	0.121290006
CIITA	chr16-10918465-10919280	0.10315145
CIITA	chr16-10905984-10906891	0.0961339
CIITA	chr16-10828704-10829592	0.08719391
CIITA	chr16-10907136-10907981	0.086614735
CIITA	chr16-10743663-10744561	0.08248991
CIITA	chr16-10923556-10924454	0.06486269
CIITA	chr16-10937150-10938016	0.055309683
CIITA	chr16-10944095-10944952	0.055227622
CIITA	chr16-10736851-10737687	0.053966075
CIITA	chr16-10963782-10964660	0.04077466
CISD1	chr10-58267528-58268307	0.53759146
CISD1	chr10-58268864-58269624	0.53759146
CISD1	chr10-58137606-58138528	0.2321393
CISD1	chr10-58334736-58335510	0.07905122
CISD1	chr10-58384875-58385746	0.07309307
CKAP2	chr13-52455054-52455899	0.60554624
CKAP2	chr13-52450156-52450984	0.5213574
CKAP2	chr13-52405740-52406457	0.17338529
CKAP2	chr13-52599645-52600550	0.09195831
CKAP5	chr11-46845792-46846648	0.21789488
CKAP5	chr11-46826423-46827293	0.19301067
CKAP5	chr11-46697185-46698027	0.18873252
CKAP5	chr11-46912541-46913234	0.18130119
CKAP5	chr11-46903519-46904372	0.17012425
CKAP5	chr11-46936370-46937270	0.1640941
CKAP5	chr11-46895801-46896560	0.15748134
CKAP5	chr11-46918069-46918955	0.14290869
CKAP5	chr11-46700316-46701188	0.12938377
CKAP5	chr11-46976683-46977607	0.12516476
CKAP5	chr11-46695892-46696771	0.104654185
CKMT1B	chr15-43492784-43493698	0.2464251
CKMT1B	chr15-43510411-43511285	0.23370208
CKMT1B	chr15-43517119-43517998	0.19028918
CKMT1B	chr15-43518150-43518955	0.12747373
CLASRP	chr19-45038721-45039581	0.35908613
CLASRP	chr19-45045565-45046446	0.25676766
CLASRP	chr19-45001600-45002399	0.1449031
CLASRP	chr19-45016659-45017551	0.12749079
CLASRP	chr19-45078824-45079696	0.12494049
CLASRP	chr19-44890468-44891349	0.11610031
CLASRP	chr19-44951079-44951993	0.07366808
CLASRP	chr19-45091220-45092042	0.06803986
CLASRP	chr19-44925132-44926047	0.06313626
CLASRP	chr19-45092640-45093471	0.054852393
CLASRP	chr19-44910752-44911658	0.046805937
CLASRP	chr19-44914685-44915546	0.045758694
CLASRP	chr19-44954892-44955656	0.039987344
CLASRP	chr19-44903503-44904397	0.035099402
CLASRP	chr19-44905309-44906188	0.024918461
CLASRP	chr19-44926733-44927616	0.024380036
CLASRP	chr19-45178039-45178954	0.023211207
CLCN6	chr1-11805665-11806569	0.36861265
CLCN6	chr1-11803151-11804019	0.36337304
CLCN6	chr1-11784801-11785656	0.119906306
CLCN6	chr1-11746878-11747780	0.110270254
CLCN6	chr1-11934193-11935082	0.09207323
CLCN6	chr1-11663926-11664689	0.084355734
CLCN6	chr1-11654289-11655158	0.07004573
CLCN6	chr1-11735616-11736497	0.068610966
CLCN6	chr1-11838242-11839056	0.06322116
CLCN6	chr1-11907598-11908423	0.052396618
CLCN6	chr1-11680736-11681631	0.05036098
CLCN6	chr1-11701418-11702283	0.048047006
CLCN6	chr1-11926020-11926916	0.04524309
CLCN6	chr1-11719309-11720205	0.04363139
CLCN6	chr1-11731524-11732350	0.04094268
CLEC16A	chr16-10942017-10942852	0.44781795
CLEC16A	chr16-10944095-10944952	0.44781795
CLEC16A	chr16-10937150-10938016	0.19270898
CLEC16A	chr16-10923556-10924454	0.085917845
CLEC16A	chr16-10918465-10919280	0.081050895
CLEC16A	chr16-10963782-10964660	0.0802149
CLEC16A	chr16-10905984-10906891	0.057623595
CLEC16A	chr16-10907136-10907981	0.057234254
CLEC16A	chr16-10866139-10866964	0.041617293
CLEC16A	chr16-10818136-10819060	0.02859506
CLEC16A	chr16-10828704-10829592	0.024228599
CLIC4	chr1-24744808-24745709	0.71227676
CLIC4	chr1-24714693-24715625	0.17024738
CLIC4	chr1-24717681-24718575	0.16470349
CLIC4	chr1-24705212-24706028	0.097282685
CLIC4	chr1-24642667-24643571	0.07176812
CLIC4	chr1-24847841-24848685	0.06776735
CLNS1A	chr11-77637325-77638240	0.84336424
CLNS1A	chr11-77589399-77590273	0.31253618
CLPX	chr15-65184930-65185698	0.5305325
CLPX	chr15-65049223-65050008	0.18950614
CLPX	chr15-65270679-65271569	0.1637253
CLPX	chr15-65325776-65326701	0.16346087
CLPX	chr15-65071049-65071921	0.1338909
CLPX	chr15-65318614-65319505	0.10880167
CLPX	chr15-65295619-65296528	0.08644083
CLPX	chr15-65286467-65287244	0.050829545
CLPX	chr15-65322805-65323704	0.036395784
CLUAP1	chr16-3500542-3501435	0.7914187
CLUAP1	chr16-3400683-3401586	0.12848116
CLUAP1	chr16-3457484-3458369	0.09229324
CLUAP1	chr16-3611200-3612081	0.08040861
CLUAP1	chr16-3443346-3444113	0.071783364
CLUAP1	chr16-3364622-3365519	0.04051911
CMAS	chr12-22046002-22046792	0.93834513
CMAS	chr12-21941052-21941857	0.12257423
CMC2	chr16-81006878-81007698	0.46958166
CMC2	chr16-81035518-81036338	0.273353
CMC2	chr16-81096012-81096863	0.23348165
CMC2	chr16-81076613-81077516	0.18324871
CMC2	chr16-80931857-80932740	0.119645044
CMPK1	chr1-47333680-47334566	0.39905828
CMPK1	chr1-47313789-47314683	0.32007065
CMPK1	chr1-47432172-47433031	0.2955409
CMPK1	chr1-47211443-47212352	0.21987642
CMPK1	chr1-47192689-47193518	0.2009981
CMPK1	chr1-47437308-47438233	0.16172
CNDP1	chr18-74597880-74598625	0.47659564
CNDP1	chr18-74551650-74552471	0.20107907
CNDP1	chr18-74495804-74496650	0.13965176
CNDP1	chr18-74411875-74412686	0.118248336
CNDP1	chr18-74450448-74451359	0.11284182
CNDP1	chr18-74454128-74455052	0.09841926
CNN3	chr1-94926766-94927652	0.51889783
CNN3	chr1-94925390-94926194	0.4099457
CNN3	chr1-94803532-94804380	0.13523391
CNN3	chr1-95043259-95044050	0.10394747
CNN3	chr1-94801830-94802766	0.0910553
CNN3	chr1-95072356-95073173	0.06452514
CNN3	chr1-94783191-94784027	0.061696216
CNN3	chr1-94854209-94855077	0.046761267
CNN3	chr1-94819878-94820754	0.04315559
CNOT2	chr12-70243012-70243955	0.8656239
CNOT2	chr12-70366828-70367510	0.13726953
CNOT2	chr12-70365768-70366530	0.12653488
COA4	chr11-73876465-73877363	0.7377789
COA4	chr11-73931058-73931944	0.10164847
COA4	chr11-73982823-73983619	0.083725244
COA4	chr11-73779099-73780016	0.077423796
COA4	chr11-73787584-73788514	0.07388755
COA4	chr11-73760802-73761676	0.0720693
COA4	chr11-73759719-73760389	0.061514713
COA4	chr11-74018247-74019113	0.04902496
COG1	chr17-73192692-73193608	0.4652195
COG1	chr17-73064111-73064975	0.22359806
COG1	chr17-73231924-73232832	0.198009
COG1	chr17-73262058-73262915	0.17953087
COG1	chr17-73291686-73292531	0.1433314
COG1	chr17-73092299-73093113	0.12095803
COG1	chr17-73341875-73342704	0.11584322
COG1	chr17-73311679-73312583	0.07835618
COG3	chr13-45464582-45465418	0.699854
COG3	chr13-45340880-45341751	0.3406459
COG3	chr13-45417951-45418759	0.19782798
COG3	chr13-45370637-45371567	0.05961142
COG4	chr16-70523428-70524201	0.6081056
COG4	chr16-70381064-70381935	0.26154917
COG4	chr16-70438783-70439681	0.20015019
COG4	chr16-70454080-70454972	0.13672775
COG4	chr16-70653703-70654561	0.10679868
COG4	chr16-70427941-70428677	0.0748857
COL11A1	chr1-103108336-103109099	1.0
COL4A1	chr13-110305781-110306597	0.7090468
COL4A1	chr13-110432832-110433780	0.16018824
COL4A1	chr13-110455677-110456535	0.14162031
COL4A1	chr13-110221832-110222675	0.10182793
COL4A1	chr13-110411897-110412747	0.067416236
COL4A2	chr13-110305781-110306597	0.7842037
COL4A2	chr13-110432832-110433780	0.14385995
COL4A2	chr13-110455677-110456535	0.12710246
COL4A2	chr13-110221832-110222675	0.096086
COL4A2	chr13-110411897-110412747	0.06160248
COL5A3	chr19-10027369-10028246	0.29889554
COL5A3	chr19-9986600-9987492	0.28074852
COL5A3	chr19-10105875-10106764	0.24020337
COL5A3	chr19-10095793-10096683	0.16403092
COL5A3	chr19-9933931-9934806	0.15062635
COL5A3	chr19-10085813-10086624	0.10235892
COL5A3	chr19-9945242-9946108	0.086034484
COL5A3	chr19-9884999-9885841	0.082768634
COL5A3	chr19-10119521-10120365	0.07545716
COL5A3	chr19-9883229-9884163	0.057413768
COLEC12	chr18-518869-519672	0.29695132
COLEC12	chr18-582152-583006	0.10423947
COLEC12	chr18-377791-378584	0.0759837
COMMD9	chr11-36289047-36289947	0.49077553
COMMD9	chr11-36212945-36213781	0.32161003
COMMD9	chr11-36239464-36240331	0.30393553
COMMD9	chr11-36278536-36279461	0.2587012
COMMD9	chr11-36398117-36399025	0.13126029
COPA	chr1-160342871-160343789	0.70735943
COPA	chr1-160376315-160377101	0.10773388
COPA	chr1-160291220-160292077	0.06833819
COPA	chr1-160399954-160400833	0.06712266
COPA	chr1-160284748-160285610	0.06278257
COPA	chr1-160411047-160411807	0.05766639
COPA	chr1-160261996-160262851	0.050340652
COPA	chr1-160251613-160252363	0.044662613
COPA	chr1-160219303-160220194	0.043394018
COPA	chr1-160205026-160205885	0.041430812
COPA	chr1-160210687-160211534	0.03445467
COPB1	chr11-14499343-14500277	0.7484666
COPB1	chr11-14519901-14520751	0.18595101
COPB1	chr11-14422085-14423000	0.08716348
COPB1	chr11-14358656-14359507	0.07612873
COPB1	chr11-14380812-14381709	0.069090724
COPB1	chr11-14643477-14644248	0.04083514
COPB1	chr11-14386728-14387523	0.039484862
COPS3	chr17-17280586-17281450	0.41370815
COPS3	chr17-17303021-17303894	0.20558858
COPS3	chr17-17300662-17301540	0.1744003
COPS3	chr17-17151778-17152623	0.16302334
COPS3	chr17-17403806-17404696	0.13766587
COPS3	chr17-17236875-17237761	0.13590014
COPS3	chr17-17141888-17142758	0.10194287
COPS3	chr17-17355929-17356750	0.09641177
COPS3	chr17-17414126-17415046	0.08417247
COPS3	chr17-17354601-17355442	0.06685911
CORO2B	chr15-68578166-68579065	0.4145701
CORO2B	chr15-68589673-68590544	0.19506195
CORO2B	chr15-68620516-68621372	0.14456883
CORO2B	chr15-68431659-68432537	0.14406602
CORO2B	chr15-68559352-68560243	0.14265731
CORO2B	chr15-68607994-68608895	0.13952978
CORO2B	chr15-68614405-68615332	0.11225484
CORO2B	chr15-68623178-68624094	0.10958045
CORO2B	chr15-68640659-68641568	0.07122669
CORO2B	chr15-68700346-68701202	0.06539794
CORO2B	chr15-68651874-68652732	0.03916106
COX15	chr10-99731816-99732595	0.6868136
COX15	chr10-99658953-99659840	0.24616967
COX15	chr10-99845722-99846570	0.21135126
COX15	chr10-99620323-99621098	0.16664524
COX20	chr1-244834936-244835874	0.838698
COX20	chr1-244864177-244865028	0.13626987
COX20	chr1-244862735-244863634	0.1344438
COX20	chr1-244970386-244971236	0.049683854
COX4I1	chr16-85799162-85800083	0.5405546
COX4I1	chr16-85829642-85830504	0.2997258
COX4I1	chr16-85811958-85812819	0.19999489
COX4I1	chr16-85821158-85822051	0.13799006
COX4I1	chr16-85716462-85717317	0.10700967
COX4I1	chr16-85898513-85899377	0.055427734
COX4I1	chr16-85688621-85689524	0.04307951
COX5A	chr15-74937579-74938467	0.3690093
COX5A	chr15-74956330-74957211	0.1830349
COX5A	chr15-74995112-74995910	0.15488899
COX5A	chr15-74996148-74996996	0.13594542
COX5A	chr15-75043444-75044287	0.115887225
COX5A	chr15-74906316-74907225	0.102545016
COX5A	chr15-75029269-75030062	0.09681388
COX5A	chr15-75042738-75043320	0.09432508
COX5A	chr15-74889516-74890338	0.08179944
COX5A	chr15-74789969-74790877	0.076765664
COX5A	chr15-74872804-74873694	0.076112345
COX5A	chr15-75023183-75024024	0.04650653
COX5A	chr15-74842754-74843588	0.04541409
COX5A	chr15-74830678-74831553	0.04238183
COX6A1	chr12-120437613-120438511	0.3563577
COX6A1	chr12-120469442-120470328	0.18166603
COX6A1	chr12-120361326-120362221	0.17862652
COX6A1	chr12-120446027-120446935	0.14870353
COX6A1	chr12-120413765-120414651	0.11584199
COX6A1	chr12-120584228-120585104	0.0935872
COX6A1	chr12-120301845-120302747	0.09092858
COX6A1	chr12-120528662-120529584	0.0667121
COX6A1	chr12-120581003-120581929	0.06430562
COX6A1	chr12-120495642-120496502	0.05845564
COX6A1	chr12-120292768-120293647	0.058444075
COX6A1	chr12-120397467-120398378	0.055996362
COX6A1	chr12-120356336-120357236	0.046295747
COX6A1	chr12-120325288-120326228	0.034730133
COX6A1	chr12-120317150-120318025	0.029900594
COX6A1	chr12-120534031-120534942	0.029437715
COX6A1	chr12-120291485-120292355	0.021885063
COX6B1	chr19-35647847-35648696	0.35211742
COX6B1	chr19-35644306-35645002	0.27229977
COX6B1	chr19-35643103-35643909	0.2693186
COX6B1	chr19-35702098-35702974	0.11803045
COX6B1	chr19-35612359-35613207	0.10574317
COX6B1	chr19-35740259-35741161	0.093340635
COX6B1	chr19-35693515-35694356	0.09278884
COX6B1	chr19-35628431-35629322	0.09170239
COX6B1	chr19-35775047-35775932	0.06302316
COX6B1	chr19-35744896-35745708	0.04210138
COX6B1	chr19-35748042-35748936	0.038128678
COX6B1	chr19-35717163-35717952	0.03536972
COX6B1	chr19-35757696-35758550	0.032836884
COX6B1	chr19-35545184-35546056	0.031520378
CPNE8	chr12-38906378-38907273	0.72279906
CPNE8	chr12-38905136-38905933	0.53726315
CPSF2	chr14-92121394-92122300	0.5300627
CPSF2	chr14-92039626-92040444	0.38775566
CPSF2	chr14-92106094-92106899	0.29151285
CPSF2	chr14-92222668-92223473	0.148805
CPSF2	chr14-92254504-92255397	0.10885945
CPT1C	chr19-49680395-49681292	0.22850342
CPT1C	chr19-49676485-49677416	0.17117257
CPT1C	chr19-49671987-49672864	0.16818956
CPT1C	chr19-49665451-49666360	0.15916263
CPT1C	chr19-49664113-49664981	0.10475512
CPT1C	chr19-49639950-49640865	0.07585608
CPT1C	chr19-49560035-49560947	0.06294398
CPT1C	chr19-49641623-49642508	0.062359016
CPT1C	chr19-49590932-49591740	0.062021162
CPT1C	chr19-49813113-49813870	0.055041738
CPT1C	chr19-49808723-49809457	0.052700445
CPT1C	chr19-49589723-49590622	0.048136365
CPT1C	chr19-49766251-49767152	0.047707167
CPT1C	chr19-49593067-49593908	0.037612546
CPT1C	chr19-49580111-49580987	0.036418032
CPT1C	chr19-49817785-49818444	0.034303
CREBBP	chr16-3880526-3881381	0.4295447
CREBBP	chr16-3879576-3880336	0.42438784
CREBBP	chr16-4010905-4011840	0.38088354
CREBBP	chr16-3938759-3939442	0.3334329
CRIP2	chr14-105475882-105476742	0.23389074
CRIP2	chr14-105490532-105491389	0.18302548
CRIP2	chr14-105448367-105449265	0.17512108
CRIP2	chr14-105480707-105481607	0.15457173
CRIP2	chr14-105414668-105415580	0.13123928
CRIP2	chr14-105499016-105499915	0.10850041
CRIP2	chr14-105398092-105399033	0.10103553
CRIP2	chr14-105370645-105371463	0.08368772
CRIP2	chr14-105410919-105411812	0.0780534
CRIP2	chr14-105526075-105526977	0.07460661
CRIP2	chr14-105324069-105324828	0.058555447
CRIP2	chr14-105582378-105583256	0.0559507
CRIP2	chr14-105351918-105352750	0.044809785
CRIP2	chr14-105589111-105589885	0.044057712
CRIP2	chr14-105622661-105623464	0.036164507
CRIP2	chr14-105335646-105336366	0.026165666
CRTC1	chr19-18683034-18683923	0.5105669
CRTC1	chr19-18672416-18673181	0.23084782
CRTC1	chr19-18644820-18645573	0.10961465
CRTC1	chr19-18659050-18659961	0.09547768
CRTC1	chr19-18636362-18637250	0.08991684
CRTC1	chr19-18735414-18736312	0.0875063
CRTC1	chr19-18571326-18572248	0.0719462
CRTC1	chr19-18594081-18594933	0.05135657
CRTC1	chr19-18831484-18832368	0.04929897
CRTC1	chr19-18588432-18589253	0.049078878
CRTC1	chr19-18795177-18796031	0.041620087
CRTC1	chr19-18800353-18801284	0.03661415
CRTC1	chr19-18557391-18558282	0.029024238
CRTC1	chr19-18543168-18543958	0.027002715
CRYAB	chr11-111926675-111927601	0.48698553
CRYAB	chr11-111913981-111914840	0.23059127
CRYAB	chr11-111936804-111937614	0.1827839
CRYAB	chr11-111911600-111912517	0.17105815
CRYAB	chr11-111870826-111871748	0.06748768
CRYAB	chr11-111878675-111879577	0.06473821
CRYAB	chr11-111976835-111977724	0.056123834
CRYAB	chr11-112024873-112025784	0.034953773
CRYAB	chr11-111776996-111777790	0.03342378
CRYAB	chr11-112073838-112074714	0.03117864
CSDE1	chr1-114757490-114758245	0.4932152
CSDE1	chr1-114780159-114781061	0.4073385
CSDE1	chr1-114716394-114717310	0.35447493
CSDE1	chr1-114669681-114670564	0.22406135
CTDSPL2	chr15-44426780-44427621	0.8568686
CTDSPL2	chr15-44536515-44537447	0.12237564
CTDSPL2	chr15-44288349-44289240	0.10295398
CTDSPL2	chr15-44287522-44288160	0.05872688
CTR9	chr11-10750713-10751596	0.70607305
CTR9	chr11-10735449-10736361	0.16891225
CTR9	chr11-10792188-10793025	0.086171456
CTR9	chr11-10807532-10808192	0.076493524
CTR9	chr11-10674853-10675640	0.069196165
CTR9	chr11-10857771-10858596	0.06867905
CTR9	chr11-10808647-10809510	0.06690383
CTR9	chr11-10625617-10626509	0.04634936
CTSF	chr11-66568107-66568972	0.36671165
CTSF	chr11-66592672-66593592	0.16096005
CTSF	chr11-66638065-66638973	0.15122214
CTSF	chr11-66479863-66480790	0.14817202
CTSF	chr11-66606867-66607782	0.14589821
CTSF	chr11-66510230-66511092	0.1073014
CTSF	chr11-66616124-66616938	0.09921341
CTSF	chr11-66545684-66546598	0.09160032
CTSF	chr11-66438506-66439401	0.090108775
CTSF	chr11-66694469-66695385	0.074947
CTSF	chr11-66677564-66678367	0.06925533
CTSF	chr11-66466324-66467229	0.06295738
CTSF	chr11-66421331-66422172	0.056114923
CTSH	chr15-78944592-78945447	0.34036833
CTSH	chr15-78921548-78922353	0.23350556
CTSH	chr15-78933943-78934690	0.18303876
CTSH	chr15-78873358-78874006	0.14968087
CTSH	chr15-78987306-78988186	0.105668604
CTSH	chr15-79051898-79052783	0.08155403
CTSH	chr15-79029665-79030563	0.08107592
CTSH	chr15-78872438-78873233	0.07633875
CTSH	chr15-78859907-78860662	0.06856656
CTSH	chr15-78804250-78805099	0.036810715
CTTNBP2NL	chr1-112395766-112396652	0.48219195
CTTNBP2NL	chr1-112390592-112391465	0.36745054
CTTNBP2NL	chr1-112369403-112370302	0.25807095
CTTNBP2NL	chr1-112501643-112502497	0.15725748
CTTNBP2NL	chr1-112358586-112359470	0.11078841
CTTNBP2NL	chr1-112465911-112466767	0.07261013
CTTNBP2NL	chr1-112325190-112326091	0.065025814
CUEDC1	chr17-57954930-57955829	0.28187287
CUEDC1	chr17-57939436-57940360	0.106649645
CUEDC1	chr17-57988101-57988894	0.1055133
CUEDC1	chr17-57860478-57861381	0.103024416
CUEDC1	chr17-58060296-58061213	0.09954241
CUEDC1	chr17-57935358-57936117	0.0991377
CUEDC1	chr17-58007033-58007919	0.07534503
CUEDC1	chr17-58083028-58083830	0.075089276
CUEDC1	chr17-57995113-57995976	0.069813594
CUEDC1	chr17-57987286-57987972	0.06936305
CUEDC1	chr17-57898678-57899573	0.06540627
CUEDC1	chr17-57857747-57858598	0.059746448
CUEDC1	chr17-57902994-57903829	0.053925667
CUEDC1	chr17-57834026-57834839	0.05357068
CUEDC1	chr17-58006391-58006890	0.051683195
CUEDC1	chr17-57906801-57907661	0.051063064
CUEDC1	chr17-57881339-57882161	0.049247492
CUEDC1	chr17-57874134-57874986	0.047767792
CUEDC1	chr17-57892628-57893384	0.045109592
CUEDC1	chr17-57904985-57905907	0.0426086
CUEDC1	chr17-57875126-57875793	0.04034099
CUEDC1	chr17-57832853-57833713	0.030707778
CUEDC1	chr17-57849689-57850635	0.025417736
CUL2	chr10-35089987-35090869	0.52070844
CUL2	chr10-35191381-35192232	0.2281388
CUL2	chr10-35126587-35127475	0.21116585
CUL2	chr10-34967103-34967944	0.18274464
CUL2	chr10-35218132-35219021	0.17910999
CUL2	chr10-35195532-35196360	0.15374644
CUL4A	chr13-113208401-113209121	0.44962654
CUL4A	chr13-113209242-113209853	0.42682883
CUL4A	chr13-113296788-113297596	0.33917475
CUL4A	chr13-113162836-113163732	0.32046366
CUL5	chr11-108008661-108009374	0.4621968
CUL5	chr11-108115502-108116285	0.3795421
CUL5	chr11-107927887-107928806	0.36225078
CUL5	chr11-108121127-108121978	0.33160707
CWC15	chr11-94973161-94974057	0.6140086
CWC15	chr11-94934058-94934915	0.20829567
CWC15	chr11-95108189-95109001	0.14553146
CWC15	chr11-95089416-95090250	0.11894531
CWC15	chr11-94926517-94927457	0.11757062
CWC15	chr11-94876428-94877311	0.062664196
CWC15	chr11-95066961-95067764	0.06265038
CWC15	chr11-95081133-95081991	0.05117684
CWF19L2	chr11-107457385-107458283	0.73914105
CWF19L2	chr11-107565040-107565967	0.23170093
CWF19L2	chr11-107591593-107592230	0.15204963
CWF19L2	chr11-107590758-107591473	0.13576116
CYB5B	chr16-69424137-69425002	0.7308781
CYB5B	chr16-69397986-69398885	0.12461402
CYB5B	chr16-69385481-69386372	0.098884694
CYB5B	chr16-69481936-69482704	0.08619073
CYB5B	chr16-69310883-69311729	0.05244845
CYB5B	chr16-69339164-69340096	0.051250324
CYB5B	chr16-69330190-69331082	0.045099728
CYB5B	chr16-69566471-69567325	0.04116039
CYB5B	chr16-69565463-69566291	0.032711737
CYFIP1	chr15-22980027-22980909	0.5374813
CYFIP1	chr15-22952752-22953588	0.34951434
CYFIP1	chr15-22954840-22955802	0.18541496
CYFIP1	chr15-23039098-23039991	0.1532626
CYFIP1	chr15-22956352-22957142	0.14649643
CYFIP1	chr15-22838183-22839113	0.07258376
CYTH1	chr17-78782016-78782920	0.6812384
CYTH1	chr17-78774511-78775355	0.24680138
CYTH1	chr17-78733245-78734143	0.06414843
CYTH1	chr17-78723076-78723960	0.058778122
CYTH1	chr17-78840448-78841362	0.05512309
CYTH1	chr17-78716955-78717802	0.05344883
CYTH1	chr17-78708305-78709107	0.04935241
CYTH1	chr17-78883345-78884252	0.036951356
CYTH1	chr17-78899045-78899918	0.034005895
CYTH1	chr17-78933808-78934650	0.032294422
DAAM1	chr14-59188083-59189004	0.66775286
DAAM1	chr14-59215091-59215970	0.38997504
DAAM1	chr14-59254544-59255383	0.27304828
DAP3	chr1-155688392-155689251	0.66444314
DAP3	chr1-155745180-155746095	0.22460315
DAP3	chr1-155609627-155610530	0.2172159
DAP3	chr1-155562518-155563386	0.15062243
DBF4B	chr17-44708406-44709340	0.5095868
DBF4B	chr17-44689336-44690265	0.32451776
DBF4B	chr17-44749305-44750119	0.28252423
DBF4B	chr17-44778992-44779802	0.19087376
DBF4B	chr17-44775398-44776294	0.17996877
DCAF8	chr1-160261996-160262851	0.5432796
DCAF8	chr1-160251613-160252363	0.16265124
DCAF8	chr1-160284748-160285610	0.112098105
DCAF8	chr1-160291220-160292077	0.09518906
DCAF8	chr1-160219303-160220194	0.09117124
DCAF8	chr1-160205026-160205885	0.08078619
DCAF8	chr1-160210687-160211534	0.061178144
DCAF8	chr1-160376315-160377101	0.053218726
DCAF8	chr1-160117467-160118380	0.051242184
DCAF8	chr1-160342871-160343789	0.04697817
DCAF8	chr1-160162094-160162929	0.042488
DCAF8	chr1-160112074-160112972	0.038498104
DCAF8	chr1-160399954-160400833	0.036180265
DCAF8	chr1-160411047-160411807	0.032200314
DCTN2	chr12-57546731-57547614	0.31798643
DCTN2	chr12-57549540-57550466	0.30782896
DCTN2	chr12-57522746-57523402	0.1652583
DCTN2	chr12-57520189-57521029	0.12167931
DCTN2	chr12-57462392-57463248	0.11927132
DCTN2	chr12-57430543-57431357	0.11729212
DCTN2	chr12-57583148-57583991	0.09795834
DCTN2	chr12-57459057-57459793	0.086006016
DCTN2	chr12-57590829-57591605	0.068837136
DCTN2	chr12-57632715-57633602	0.066933036
DCTN2	chr12-57693542-57694441	0.061334524
DCTN2	chr12-57487595-57488474	0.059143838
DCTN2	chr12-57621426-57622303	0.0455483
DCTN2	chr12-57452585-57453456	0.03737467
DDX19A	chr16-70346428-70347343	0.47414276
DDX19A	chr16-70381064-70381935	0.2807422
DDX19A	chr16-70251487-70252299	0.21874315
DDX19A	chr16-70438783-70439681	0.16445991
DDX19A	chr16-70298728-70299643	0.15689881
DDX19A	chr16-70454080-70454972	0.0967246
DDX19A	chr16-70427941-70428677	0.067817114
DDX19A	chr16-70289030-70289905	0.06118054
DDX21	chr10-68955769-68956709	0.8196989
DDX21	chr10-68988403-68989276	0.13171804
DDX21	chr10-68900733-68901640	0.123508066
DDX21	chr10-68826872-68827653	0.10316953
DDX42	chr17-63773297-63774145	0.22930284
DDX42	chr17-63848748-63849638	0.21586901
DDX42	chr17-63621733-63622631	0.21480794
DDX42	chr17-63700753-63701640	0.21315914
DDX42	chr17-63826941-63827804	0.21230371
DDX42	chr17-63834658-63835364	0.20869233
DDX42	chr17-63741391-63742252	0.18612209
DDX42	chr17-63842531-63843416	0.14570026
DDX42	chr17-63675497-63676356	0.13885598
DDX52	chr17-37643015-37643849	0.8689006
DDX52	chr17-37609037-37609894	0.2614635
DDX55	chr12-123601571-123602469	0.33446166
DDX55	chr12-123584086-123584977	0.2524564
DDX55	chr12-123479236-123479902	0.21967794
DDX55	chr12-123670755-123671559	0.20426443
DDX55	chr12-123533513-123534384	0.20391567
DDX55	chr12-123633290-123634191	0.1812338
DDX55	chr12-123457973-123458820	0.15071951
DDX55	chr12-123711824-123712757	0.11366058
DENND1B	chr1-197774823-197775697	0.71136016
DENND1B	chr1-197787655-197788551	0.39936268
DENND1B	chr1-197915729-197916613	0.11473528
DENND1B	chr1-197902346-197903271	0.060975358
DENND5A	chr11-9264909-9265769	0.50124794
DENND5A	chr11-9263969-9264765	0.45058742
DENND5A	chr11-9314233-9315113	0.16028282
DENND5A	chr11-9384355-9385163	0.13573997
DENND5A	chr11-9137472-9138359	0.09566827
DENND5A	chr11-9142453-9143348	0.083468735
DENND5A	chr11-9364020-9364873	0.06734392
DENR	chr12-122752344-122753236	0.5175483
DENR	chr12-122844850-122845690	0.36725822
DENR	chr12-122849073-122850007	0.29465064
DENR	chr12-122880514-122881385	0.18280667
DENR	chr12-122834606-122834987	0.11724601
DGKH	chr13-42039890-42040780	0.4344171
DGKH	chr13-42041348-42042247	0.3934556
DGKH	chr13-42047382-42048305	0.30230972
DGKH	chr13-42048708-42049599	0.22235127
DGKH	chr13-41960645-41961501	0.21010736
DHRS7	chr14-60164925-60165799	0.4718313
DHRS7	chr14-60249546-60249982	0.22017597
DHRS7	chr14-60091572-60092467	0.17714375
DHRS7	chr14-60247633-60248397	0.12605342
DHX38	chr16-72093327-72094244	0.7114878
DHX38	chr16-72073513-72074416	0.2562877
DHX38	chr16-72124798-72125628	0.14696775
DHX38	chr16-72008208-72009108	0.12151494
DHX38	chr16-71961127-71962006	0.049312033
DHX8	chr17-43483418-43484329	0.55122983
[truncated: 42,173 more rows]
