# Supplementary material for: MultiGATE: integrative analysis and regulatory inference in spatial multi-omics data via graph representation learning
Source: Nat Commun. 2025 Oct 24;16:9403. doi: 10.1038/s41467-025-63418-x (PMC12552752; doi:10.1038/s41467-025-63418-x)
Supplement: Supplementary file 4 — Source Data [file 41467_2025_63418_MOESM4_ESM.zip › Source Data/SupplementaryFig12_1.csv]

chr1-114510773-114511596	1.685768609149818e-07
chr1-222454817-222455701	1.1178265424405254e-07
chr1-9842563-9843471	7.846338689887489e-08
chr1-56645033-56645918	6.692979326317072e-08
chr1-160399954-160400833	8.62689475411571e-08
chr1-51878404-51879295	1.3123830910899414e-07
chr1-11735616-11736497	1.0834587271801865e-07
chr1-94783191-94784027	8.42884304574909e-08
chr1-109426073-109426990	1.0467609712350168e-07
chr1-94854209-94855077	5.242542400196726e-08
chr1-225817266-225818055	6.122124318608257e-08
chr1-222096841-222097629	7.193933271310016e-08
chr1-64348811-64349732	8.53369428455153e-08
chr1-21277028-21277825	1.0805462125063059e-07
chr1-47751925-47752853	4.805663778029157e-08
chr1-155167262-155168233	9.320075378127513e-08
chr1-30801466-30802367	6.599778146210156e-08
chr1-59814302-59815213	3.762980327337573e-08
chr1-150978955-150979882	6.891030324140957e-08
chr1-201108223-201109097	2.8892232606381185e-08
chr1-152047779-152048699	7.135682977832403e-08
chr1-61453010-61453937	1.0019081031487076e-07
chr1-15886023-15886874	7.560910830761713e-08
chr1-23562015-23562837	4.6483876303682337e-08
chr1-153963136-153964043	1.0927788451908782e-07
chr1-75785707-75786633	1.315295605763822e-07
chr1-155193202-155194018	1.0787987037019775e-07
chr1-1777865-1778719	6.174549582738109e-08
chr1-240178141-240179024	5.5745701388332236e-08
chr1-54309239-54310169	1.1667569310702675e-07
chr1-28914091-28914936	9.314250348779751e-08
chr1-36803980-36804824	7.333733975656287e-08
chr1-167441962-167442825	6.92598121077026e-08
chr1-47211443-47212352	9.057948346935518e-08
chr1-74673277-74674188	5.248367429544487e-08
chr1-147541709-147542413	9.145323787151938e-08
chr1-205325065-205325998	8.679320018245562e-08
chr1-210251135-210251844	1.5471324843474576e-07
chr1-15430863-15431731	8.376417781619239e-08
chr1-168121398-168122300	5.265842517587771e-08
chr1-153608686-153609580	8.42884304574909e-08
chr1-6637838-6638705	6.634728322296723e-08
chr1-209784153-209785076	9.628802644101597e-08
chr1-15027734-15028410	1.071808668484664e-07
chr1-98053813-98054625	7.40946006771992e-08
chr1-87131595-87132450	8.702620135636607e-08
chr1-56551299-56552174	1.085788738919291e-07
chr1-26620200-26620999	7.193933271310016e-08
chr1-109229462-109230261	6.034748878391838e-08
chr1-154199004-154199815	5.0211905744390606e-08
chr1-109791935-109792801	9.15697384584746e-08
chr1-201456507-201457459	9.133673728456415e-08
chr1-9495005-9495899	6.238625616106219e-08
chr1-32179400-32180291	1.04326595362636e-07
chr1-37471408-37472330	6.226975557410697e-08
chr1-153986140-153986879	1.1166615365709731e-07
chr1-111592449-111593283	6.564827970123588e-08
chr1-11440871-11441802	4.619262483629427e-08
chr1-24150166-24150999	2.306718549505149e-08
chr1-28517814-28518726	2.0189612826015946e-07
chr1-95043259-95044050	1.1510292807770384e-07
chr1-212518169-212519072	9.564727321276223e-08
chr1-41617730-41618618	7.834688631191966e-08
chr1-223364778-223365379	3.448428032015727e-08
chr1-109493649-109494571	1.4836395223483123e-07
chr1-33255470-33256293	9.582202409319507e-08
chr1-175887660-175888508	6.72792950240364e-08
chr1-182317617-182318473	5.55709505078994e-08
chr1-21508753-21509653	8.090990633036199e-08
chr1-75616725-75617559	6.692979326317072e-08
chr1-156740655-156741546	8.277391572164561e-08
chr1-23169583-23170336	8.056039746406896e-08
chr1-44354860-44355778	1.0910313363865498e-07
chr1-16620842-16621674	8.405542928358045e-08
chr1-94926766-94927652	1.540142449130144e-07
chr1-245604967-245605879	9.745303941599559e-08
chr1-145918390-145919323	8.475443280531181e-08
chr1-155208574-155209417	8.597769607376904e-08
chr1-16017636-16018480	1.1766594809614617e-07
chr1-160098538-160099351	1.5727627555861545e-07
chr1-201702711-201703557	3.378527324571223e-08
chr1-34984816-34985620	3.9959822117907606e-08
chr1-26921206-26922112	6.390076379148013e-08
chr1-160251613-160252363	4.706637923845847e-08
chr1-119675196-119676034	7.019181680334441e-08
chr1-56435550-56436429	1.4236414358492766e-07
chr1-50959737-50960656	1.1900571195155862e-07
chr1-217630656-217631600	7.357034093047332e-08
chr1-37931391-37932253	1.235492419482398e-07
chr1-119925002-119925935	6.990056533595634e-08
chr1-44986164-44987031	6.069699054478406e-08
chr1-218284656-218285509	1.3910212715018133e-07
chr1-154982834-154983715	1.0525860005827781e-07
chr1-224356503-224357423	1.0030731090182599e-07
chr1-15975409-15976306	1.2494726320255722e-07
chr1-113042402-113043275	9.535602174537416e-08
chr1-231528064-231528959	9.960830738009463e-08
chr1-161305797-161306718	5.953198112251812e-08
chr1-5973464-5974300	9.349200524866319e-08
chr1-207050555-207051460	1.1213215600491822e-07
chr1-3900359-3901098	1.0222957769201457e-07
chr1-42177251-42177955	1.310635582285613e-07
chr1-45206083-45206948	9.518127086494133e-08
chr1-233240808-233241710	8.213316249339186e-08
chr1-228830055-228830980	1.0182182563767128e-07
chr1-159197612-159198482	5.248367429544487e-08
chr1-160411047-160411807	7.01335665098668e-08
chr1-15152179-15153076	1.1586018899834016e-07
chr1-216723159-216724059	4.5435367468371624e-08
chr1-228458727-228459454	3.821230976086554e-08
chr1-65525165-65526056	7.78808768586714e-08
chr1-1157190-1157915	8.131765838470528e-08
chr1-91500672-91501501	6.4425023538206e-08
chr1-109535776-109536699	5.7493213745374305e-08
chr1-43381845-43382726	3.6814299164689146e-08
chr1-184805382-184806235	1.0560810181914349e-07
chr1-151155872-151156758	1.153941795450919e-07
chr1-28881797-28882676	3.885306298911928e-08
chr1-26799339-26800171	2.522245345915053e-08
chr1-20661142-20662056	7.158983095223448e-08
chr1-89632674-89633526	1.1312241099403764e-07
chr1-110338736-110339489	1.275685264090498e-07
chr1-211260244-211261191	1.2453951114821393e-07
chr1-100132566-100133451	1.2780152758296026e-07
chr1-146938173-146938841	5.626995402963075e-08
chr1-212414411-212415207	9.518127086494133e-08
chr1-31296482-31297406	8.976397225524124e-08
chr1-154878177-154879071	9.168623904542983e-08
chr1-44417182-44417945	5.1376915166656545e-08
chr1-11298522-11299426	6.582303058166872e-08
chr1-31944250-31945136	1.0158881735833347e-07
chr1-151024280-151025154	3.0872747913690546e-08
chr1-156082328-156083200	4.561011834880446e-08
chr1-235366949-235367871	1.4987845986524917e-07
chr1-25905098-25905913	5.836697170025218e-08
chr1-165768513-165769434	7.205583330005538e-08
chr1-23470332-23471233	8.906496873350989e-08
chr1-51583225-51584083	1.0001605943443792e-07
chr1-178531936-178532763	8.2715665428168e-08
chr1-83998793-83999604	5.9473730829040505e-08
chr1-169794475-169795393	7.141508007180164e-08
chr1-9615224-9616027	8.021089570320328e-08
chr1-23019039-23019873	8.854071609221137e-08
chr1-44213117-44213945	1.0362758473547728e-07
chr1-150696841-150697750	7.595861717391017e-08
chr1-155250492-155251345	6.733754531751401e-08
chr1-9942905-9943763	1.3420908828720712e-07
chr1-117366853-117367585	1.0077331324964689e-07
chr1-168178569-168179437	1.1283115952664957e-07
chr1-154328260-154329135	6.605603175557917e-08
chr1-77888379-77889235	1.33626585352431e-07
chr1-111920196-111921046	1.398593809653903e-07
chr1-151340638-151341545	5.562920080137701e-08
chr1-206202771-206203635	1.8389673073215818e-07
chr1-59178349-59179186	5.3066177230221e-08
chr1-206470121-206470926	1.2960730089162098e-07
chr1-77269456-77270390	5.784271905895366e-08
chr1-161038645-161039548	1.0560810181914349e-07
chr1-161532580-161533400	5.912422906817483e-08
chr1-21194899-21195795	7.333733975656287e-08
chr1-45750238-45751143	1.3514109298284893e-07
chr1-44591998-44592836	4.7008128944980854e-08
chr1-23758746-23759631	4.8406139541157245e-08
chr1-155320412-155321247	7.683237157607437e-08
chr1-54489022-54489954	8.323992517489387e-08
chr1-65147176-65148098	7.799737744562663e-08
chr1-43969481-43970371	1.0927788451908782e-07
chr1-84253612-84254475	9.209399109977312e-08
chr1-163068898-163069822	4.258109242982755e-08
chr1-182603976-182604868	1.1580193870486255e-07
chr1-164712304-164713137	1.0170532505071606e-07
chr1-64196197-64197072	8.685145047593323e-08
chr1-182699536-182700415	9.174448933890744e-08
chr1-112358586-112359470	2.586320846376111e-08
chr1-6519712-6520617	6.762879678490208e-08
chr1-32107857-32108666	3.710555063207721e-08
chr1-225975667-225976594	6.174549760373793e-09
chr1-109712096-109712975	5.4114686065531714e-08
chr1-21175389-21176164	4.223159066896187e-08
chr1-38571768-38572584	8.067690515645154e-08
chr1-166975119-166976038	1.1166615365709731e-07
chr1-15526320-15527222	6.61725323425344e-08
chr1-17089234-17090094	9.92587985138016e-08
chr1-66751904-66752819	1.2809277905034833e-07
chr1-44880890-44881711	6.955106357509067e-08
chr1-11934193-11935082	1.486552037022193e-07
chr1-40257586-40258503	1.416068897697187e-07
chr1-15616980-15617871	9.145323787151938e-08
chr1-94801830-94802766	1.1236515717882867e-07
chr1-165376129-165377030	7.205583330005538e-08
chr1-52697889-52698789	6.710454414360356e-08
chr1-33036508-33037374	1.0077331324964689e-07
chr1-204828193-204829063	7.17063315391897e-08
chr1-175313856-175314757	3.978507123747477e-08
chr1-3618739-3619604	4.159083744070813e-08
chr1-11926020-11926916	9.477351881059803e-08
chr1-44501465-44502310	6.658029150230504e-08
chr1-629518-630418	2.1010944806221232e-07
chr1-158998315-158999163	1.9863410471998577e-08
chr1-45499719-45500622	6.098824201217212e-08
chr1-161399295-161400104	1.4416991689358838e-07
chr1-113072672-113073593	1.5675202291731694e-07
chr1-17502144-17503007	4.3454850384705423e-08
chr1-9835800-9836679	7.65411201086863e-08
chr1-211515151-211516064	6.745404590446924e-08
chr1-93635679-93636535	7.508485566631862e-08
chr1-201154011-201154937	1.0182182563767128e-07
chr1-109075652-109076509	1.6030529081945133e-07
chr1-66388753-66389616	1.1125839805004034e-08
chr1-165698106-165698885	9.226874198020596e-08
chr1-64631433-64632231	9.529777145189655e-08
chr1-30847182-30848088	4.3862605991762393e-08
chr1-150010229-150011066	1.4661642921964813e-07
chr1-188127724-188128582	5.953198112251812e-08
chr1-11285513-11286415	1.341508379937295e-07
chr1-167543203-167544030	1.349663421024161e-07
chr1-223731165-223732077	9.75112897094732e-08
chr1-153510640-153511550	9.850154469859262e-08
chr1-226738930-226739690	6.675504238273788e-08
chr1-113759217-113760079	1.1120015130927641e-07
chr1-147890766-147891601	8.597769607376904e-08
chr1-11746878-11747780	1.1836495872330488e-07
chr1-16366900-16367781	1.2518026437646768e-07
chr1-30719265-30719868	1.1306416070056002e-07
chr1-149636124-149637044	8.405542928358045e-08
chr1-243255516-243256253	1.4387866542620031e-07
chr1-39954687-39955543	1.469659309805138e-07
chr1-156504859-156505591	5.836697170025218e-08
chr1-248858590-248859473	6.279400821540548e-08
chr1-182396470-182397376	7.514310595979623e-08
chr1-95116965-95117872	5.539619607475288e-08
chr1-20386451-20387288	9.669577849535926e-08
chr1-203408322-203409197	3.256201352996868e-08
chr1-17109722-17110536	6.762879678490208e-08
chr1-151728045-151728969	5.283317605631055e-08
chr1-201531729-201532467	8.53369428455153e-08
chr1-66446095-66446899	6.623078263601201e-08
chr1-211382444-211383303	8.178366073252619e-08
chr1-32351196-32352077	1.4760669841962226e-07
chr1-232509350-232510212	5.6735959930165336e-08
chr1-183416659-183417415	1.3921862773713656e-08
chr1-85581205-85581574	5.382343459814365e-08
chr1-61641396-61642252	6.023098819696315e-08
chr1-6235537-6236452	5.819222081981934e-08
chr1-226688237-226689076	1.3572359591762506e-07
chr1-149792605-149793466	8.848246579873376e-08
chr1-109823768-109824648	4.240634154939471e-08
chr1-244461000-244461901	1.1411267308858442e-07
chr1-20212652-20213497	7.624986864129824e-08
chr1-179175091-179175948	4.8639144267781376e-08
chr1-31593699-31594580	4.986240398352493e-08
chr1-204975427-204976322	8.859896638568898e-08
chr1-205042824-205043694	7.269658652830913e-08
chr1-209565803-209566652	7.887113895321818e-08
chr1-226827796-226828566	4.718287982541369e-08
chr1-87151606-87152465	1.2477251232212438e-07
chr1-6437866-6438692	3.9726820943997154e-08
chr1-92080035-92080936	8.760871139656956e-08
chr1-28668603-28669552	7.479360419893055e-08
chr1-112808951-112809870	3.7746303860330954e-08
chr1-180631641-180632455	1.091613839321326e-07
chr1-32205139-32206057	7.520135625327384e-08
chr1-209643091-209644021	8.988047284219647e-08
chr1-204723123-204723960	1.376458556023863e-07
chr1-205849699-205850630	2.6329212587938855e-08
chr1-63674296-63675045	1.1556893042552474e-07
chr1-61042838-61043628	1.411991377153754e-07
chr1-151611662-151612479	8.079340574340677e-08
chr1-26789012-26789768	3.3435771484846555e-08
chr1-31811386-31812236	3.267851411692391e-08
chr1-154220365-154221145	8.661844930202278e-08
chr1-173539623-173540549	1.212774805026129e-07
chr1-27366603-27367230	7.36868486228559e-08
chr1-170074224-170075129	8.970572196176363e-08
chr1-228500776-228501689	6.762879678490208e-08
chr1-234987135-234988010	8.679320018245562e-08
chr1-204377459-204378317	5.7318462864941466e-08
chr1-44594887-44595697	7.823037861953708e-08
chr1-35191665-35192434	7.473535390545294e-08
chr1-182782073-182782955	5.964848526218702e-08
chr1-153532868-153533747	1.4912121315546756e-08
chr1-77282656-77283415	1.1120015130927641e-07
chr1-2493294-2494168	4.240634154939471e-08
chr1-51616931-51617704	5.341568254380036e-08
chr1-145871927-145872709	1.1772419838962378e-07
chr1-202926773-202927681	1.2739377552861697e-07
chr1-2391218-2392124	1.1702519486789242e-07
chr1-211469768-211470682	2.720297054281673e-08
chr1-15370663-15371370	1.848869999321323e-07
chr1-5652221-5653082	1.1813195754939443e-07
chr1-24847841-24848685	7.997789452929283e-08
chr1-35641106-35641985	7.74148745108505e-08
chr1-161209548-161210366	8.038564658363612e-08
chr1-23979878-23980802	5.685246051712056e-08
chr1-27662833-27663731	4.2697596569496454e-08
chr1-125179729-125180640	2.0189612826015946e-07
chr1-37553739-37554673	6.931806240118021e-08
chr1-228734880-228735792	9.11037361106537e-08
chr1-150293455-150294315	1.3688860178717732e-07
chr1-160031455-160032350	1.2547151584385574e-07
chr1-87240526-87241342	1.0327808297461161e-07
chr1-155091125-155092071	1.28850047076412e-07
chr1-153990280-153991202	1.036858350289549e-07
chr1-203339789-203340647	1.1586018899834016e-07
chr1-144560421-144561321	9.646277732144881e-08
chr1-164707513-164708202	1.1178265424405254e-07
chr1-155856774-155857705	9.523952115841894e-08
chr1-246931541-246932412	9.88510464594583e-08
chr1-11458602-11459454	1.5669377262383932e-07
chr1-151534428-151535284	7.100732091203099e-08
chr1-153967214-153968107	5.714371198450863e-08
chr1-37434115-37434981	8.91232190269875e-08
chr1-215567027-215567901	1.0292858121374593e-07
chr1-216531850-216532646	3.12222532272699e-08
chr1-168603235-168604129	1.2646177083297516e-07
chr1-203152850-203153695	1.0525860005827781e-07
chr1-230066656-230067586	8.929796990742034e-08
chr1-64745654-64746154	6.127949347956019e-08
chr1-172443599-172444439	1.1003513833429679e-07
chr1-235093238-235093925	5.6910710810598175e-08
chr1-89987003-89987882	2.190217784914239e-08
chr1-171781002-171781918	1.0001605943443792e-07
chr1-45686936-45687277	1.0222957769201457e-07
chr1-158999425-159000300	4.986240398352493e-08
chr1-248825777-248826475	1.5115996632175666e-07
chr1-234997009-234997863	1.1894746165808101e-07
chr1-6914370-6915214	4.613437099010298e-08
chr1-44029955-44030654	4.968765310309209e-08
chr1-100459264-100460091	5.99979870230527e-08
chr1-205774965-205775787	1.0502559888436735e-07
chr1-233613588-233614393	8.708445164984369e-08
chr1-243917001-243917799	8.207491219991425e-08
chr1-19288609-19289373	7.98613939423376e-08
chr1-112369403-112370302	1.0048206178225882e-07
chr1-93664403-93665258	1.0333633326808922e-07
chr1-37808906-37809580	7.991964423581521e-08
chr1-58816042-58816940	5.912422906817483e-08
chr1-38012202-38013127	1.2197648402434424e-07
chr1-167058877-167059766	1.371798532545654e-07
chr1-236281576-236282424	1.896635382081513e-07
chr1-207890277-207891077	9.162798875195222e-08
chr1-60746084-60746919	1.1551068013204713e-07
chr1-30717987-30718900	1.7014961883887736e-07
chr1-205524026-205524912	7.310433858265242e-08
chr1-119279736-119280675	1.003655611953036e-07
chr1-81800380-81801073	9.186098992586267e-08
chr1-161539898-161540745	6.215325498715174e-08
chr1-177174990-177175860	6.599778146210156e-08
chr1-228986153-228987054	1.0170532505071606e-07
chr1-150548660-150549561	7.619161834782062e-08
chr1-207844814-207845712	5.3066177230221e-08
chr1-101238506-101239365	4.374610185209349e-08
chr1-96968364-96969219	3.1047502346837064e-08
chr1-115666211-115667013	1.3578184621110267e-07
chr1-107056570-107057338	7.735662421737288e-08
chr1-66316975-66317880	2.6154461707506016e-08
chr1-212700898-212701552	1.0147231677137825e-07
chr1-52927047-52927822	9.098723552369847e-08
chr1-156356680-156357547	2.4406947574107107e-08
chr1-219173528-219174421	7.770612597823856e-08
chr1-203117513-203118402	4.2289840962439484e-08
chr1-109253265-109254120	1.1347191986033067e-07
chr1-94925390-94926194	8.160890985209335e-08
chr1-201954979-201955904	8.877371726612182e-08
chr1-16960572-16961434	9.384150700952887e-08
chr1-66278184-66279073	4.9571148963423184e-08
chr1-212034954-212035795	1.1830670842982727e-07
chr1-64744497-64745439	8.522043515313271e-08
chr1-201113881-201114754	9.116198640413131e-08
chr1-177350950-177351848	8.854071609221137e-08
chr1-162036640-162037565	8.166716014557096e-08
chr1-248806833-248807715	1.5453849755431293e-07
chr1-145957514-145958358	9.850154469859262e-08
chr1-167803039-167804042	1.0339458356156683e-07
chr1-114282584-114283446	6.261925733497264e-08
chr1-204515880-204516771	1.323450646850688e-07
chr1-7669258-7670119	5.190116780795506e-08
chr1-9539012-9539809	9.075423434978802e-08
chr1-28260156-28260852	6.762879678490208e-08
chr1-63773585-63774449	6.011448761000793e-08
chr1-63522887-63523826	9.955005708661702e-08
chr1-20375034-20375956	1.5284923904346215e-07
chr1-40373185-40374068	9.50647702779861e-08
chr1-40449737-40450548	9.162798875195222e-08
chr1-81305800-81306699	1.0671486450064549e-07
chr1-43649677-43650473	8.644369842158994e-08
chr1-245153009-245153747	4.706637923845847e-08
chr1-31781775-31782583	3.052324615282487e-08
chr1-19704225-19705116	3.9552070063564315e-08
chr1-77978738-77979670	8.568644460638097e-08
chr1-17113562-17114410	6.098824201217212e-08
chr1-12518859-12519837	3.745505239294289e-08
chr1-224434431-224435315	1.0828762242454104e-07
chr1-157490238-157491146	1.3758760530890868e-07
chr1-8597995-8598723	6.891030324140957e-08
chr1-26224936-26225850	1.24830762615602e-07
chr1-150532163-150533092	3.250376323649107e-08
chr1-70410648-70411580	1.0059856236921405e-07
chr1-26035336-26035799	5.3765184304666036e-08
chr1-154974080-154975010	1.036858350289549e-07
chr1-33181652-33182536	5.679421022364295e-08
chr1-23825053-23825919	5.5512700214421784e-08
chr1-94247076-94247912	7.240533506092106e-08
chr1-227563260-227564203	1.3135480969594937e-07
chr1-151008122-151008902	4.8639144267781376e-08
chr1-247447948-247448856	9.104548581717609e-08
chr1-155872364-155873204	6.710454414360356e-08
chr1-25997807-25998705	1.1125840160275402e-07
chr1-93616640-93617527	6.28522585088831e-08
chr1-11701418-11702283	7.823037861953708e-08
chr1-159925106-159925935	1.270442737677513e-07
chr1-36099356-36100252	4.298884803688452e-08
chr1-213388915-213389847	6.838605060011105e-08
chr1-111739037-111739907	7.991964423581521e-08
chr1-158180722-158181646	8.941447049437556e-08
chr1-160061881-160062726	7.857988748583011e-08
chr1-230713765-230714682	8.696795106288846e-08
chr1-121396713-121397601	1.0426834506915839e-07
chr1-201481734-201482641	5.300792693674339e-08
chr1-222711128-222711805	5.35904334242332e-08
chr1-191019-191845	5.836697170025218e-08
chr1-21439788-21440594	5.3765184304666036e-08
chr1-182588730-182589640	9.057948346935518e-08
chr1-48494053-48494992	5.3066177230221e-08
chr1-150268648-150269493	1.0945263539952066e-07
chr1-227999067-227999915	5.102741340579087e-08
chr1-3161148-3161951	9.646277732144881e-08
chr1-175620136-175620918	5.714371198450863e-08
chr1-205255873-205256768	1.0502559888436735e-07
chr1-229058331-229059291	6.465802471211646e-08
chr1-33086045-33086852	1.3787887098715146e-07
chr1-108559577-108560507	6.867730206749911e-08
chr1-21254980-21255860	7.549260772066191e-08
chr1-86757206-86758041	7.916239042060624e-08
chr1-212950105-212950978	1.5110171602827904e-07
chr1-23530945-23531828	1.2028722551349347e-07
chr1-240611617-240612445	6.61725323425344e-08
chr1-15961938-15962845	1.310053079350837e-07
chr1-244047861-244048721	1.4481067012184212e-07
chr1-219928135-219928912	1.1853970960373772e-07
chr1-64966063-64966928	1.456261742305287e-07
chr1-155001718-155002615	6.990056533595634e-08
chr1-41365525-41366409	5.324093166336752e-08
chr1-47507665-47508501	7.05995688576877e-08
chr1-156090483-156091307	5.0969163112313254e-08
chr1-54220093-54220958	8.51621848596551e-08
chr1-1399099-1399984	8.475443280531181e-08
chr1-101357212-101358069	5.044490691830106e-08
chr1-26723252-26724146	2.877573201942596e-08
chr1-149927395-149928280	8.213316249339186e-08
chr1-156766943-156767849	1.3327708359156532e-07
chr1-182163829-182164791	7.537610713370668e-08
chr1-205631243-205631558	1.1376317132771874e-07
chr1-68496715-68497633	9.809379264424933e-08
chr1-220528757-220529365	1.328693173263673e-07
chr1-27102496-27103344	3.728030151251005e-08
chr1-66242472-66243301	7.863813777930773e-08
chr1-145927040-145927930	9.017173141501189e-08
chr1-99849675-99850610	9.436575965082739e-08
chr1-1872900-1873820	8.638544812811233e-08
chr1-216600717-216601613	6.454152412516123e-08
chr1-2683700-2684595	1.04326595362636e-07
chr1-15385997-15386906	4.4095607165672845e-08
chr1-25805792-25806625	6.885205294793195e-08
chr1-230176740-230177636	2.9299986437081316e-08
chr1-17515845-17516656	5.289142634978816e-08
chr1-120068996-120069863	3.3202766758222424e-08
chr1-156421355-156422208	8.586119548681381e-08
chr1-236141094-236141712	7.322083916960764e-08
chr1-76764554-76765444	1.2203473431782186e-07
chr1-44631646-44632367	1.1766594809614617e-07
chr1-43953919-43954780	3.1455254401180355e-08
chr1-154669474-154670307	6.04639893708736e-08
chr1-18938281-18939219	6.646378380992246e-08
chr1-223126523-223127413	8.725920253027653e-08
chr1-50047662-50048536	1.3164606293969427e-08
chr1-1079444-1080388	8.772521198352479e-08
chr1-20486040-20486900	2.1115795334480936e-07
chr1-201170522-201171340	6.279400821540548e-08
chr1-180154325-180155229	5.1959418101432675e-08
chr1-39026007-39026822	6.658029150230504e-08
chr1-43541849-43542651	4.118308183365116e-08
chr1-151254309-151255174	4.706637923845847e-08
chr1-109133780-109134523	4.3105350400196585e-09
chr1-153783198-153784128	1.195299716982845e-07
chr1-15384124-15384957	8.178366073252619e-08
chr1-182143876-182144694	4.87556448547366e-08
chr1-246784873-246785714	9.716178794860753e-08
chr1-39799320-39800036	6.710454414360356e-08
chr1-23691390-23692244	4.537711717489401e-08
chr1-155910891-155911718	9.692877966926972e-08
chr1-235866617-235867526	1.2954905059814337e-07
chr1-171654135-171655050	3.3202766758222424e-08
chr1-204359548-204360375	4.1707338027663354e-08
chr1-153649481-153650361	8.597769607376904e-08
chr1-162732408-162733326	6.920156181422499e-08
chr1-205485268-205486117	5.242542400196726e-08
chr1-161725815-161726414	8.457968192487897e-08
chr1-165913979-165914851	4.660037689063756e-08
chr1-150925920-150926936	7.793912715214901e-08
chr1-32650715-32651501	1.5948978671076475e-07
chr1-94803532-94804380	1.407913856610321e-07
chr1-38005070-38005948	6.687154296969311e-08
chr1-67537251-67538087	8.254091454773516e-08
chr1-155063439-155064269	1.9129454642552446e-07
chr1-155276969-155277824	1.3327708359156532e-07
chr1-110963573-110964416	1.204619763939263e-07
chr1-37946644-37947450	5.924072965513005e-08
chr1-226939661-226940523	1.7084863657146343e-07
chr1-164787130-164787956	7.25800859413539e-08
chr1-211416193-211416978	4.362960126513826e-08
chr1-30815976-30816901	1.1766594809614617e-07
chr1-110537739-110538586	9.780254117686127e-08
chr1-32464503-32465405	3.139700410770274e-08
chr1-114669681-114670564	7.758962539128333e-08
chr1-167533429-167534223	3.133875381422513e-08
chr1-156677807-156678373	6.320176026974877e-08
chr1-200479161-200480124	2.5571956996373046e-08
chr1-9196117-9196955	3.745505239294289e-08
chr1-10398453-10399387	1.7632417836921377e-07
chr1-40531177-40532075	7.083257003159815e-08
chr1-164723063-164724003	3.564928974242321e-08
chr1-155061145-155062061	1.301315535329195e-07
chr1-202348245-202349104	9.535602174537416e-08
chr1-43389481-43390368	5.085266252535803e-08
chr1-119327255-119328123	7.118207179246383e-08
chr1-220271985-220272864	1.4131563830233063e-07
chr1-230310307-230311151	9.710353765512991e-08
chr1-156591340-156592221	7.729837392389527e-08
chr1-19405584-19406463	1.540142449130144e-07
chr1-41874802-41875714	7.85216371923525e-08
chr1-225652829-225653699	1.0782162007672014e-07
chr1-66929829-66930693	8.364767722923716e-08
chr1-225882305-225882930	1.7463490564750828e-07
chr1-224168697-224169602	3.093099820716816e-08
chr1-110407238-110408164	6.261925733497264e-08
chr1-150629021-150629957	9.722003824208514e-08
chr1-100037783-100038558	7.560910830761713e-08
chr1-31548725-31549582	5.539619607475288e-08
chr1-113978779-113979647	7.863813777930773e-08
chr1-62687865-62688628	1.305393055872628e-07
chr1-25430054-25430497	1.1143315248318686e-07
chr1-20361555-20362395	8.679320018245562e-08
chr1-154869861-154870713	1.8459574846474425e-07
chr1-33470291-33471171	1.7195539214753808e-07
chr1-200990908-200991850	8.929796990742034e-08
chr1-225845474-225846405	4.7998387486813954e-08
chr1-229070025-229070893	8.457968192487897e-08
chr1-27671787-27672702	8.056039746406896e-08
chr1-42657945-42658802	1.0054031207573644e-07
chr1-40849696-40850576	1.1376317132771874e-07
chr1-121184324-121185238	1.8104246635175514e-07
chr1-145977184-145978044	8.09681566238396e-08
chr1-109532202-109532629	6.710454414360356e-08
chr1-209601825-209602744	1.7766393511919887e-07
chr1-156640906-156641625	1.144621748494501e-07
chr1-210850261-210851177	5.970673555566464e-08
chr1-184150659-184151594	1.0362758473547728e-07
chr1-207321094-207322032	8.795821315743524e-08
chr1-22771836-22772687	5.720196227798624e-08
chr1-22841562-22842435	8.038564658363612e-08
chr1-65040775-65041661	9.174448933890744e-08
chr1-27631294-27632109	4.1882088908096193e-08
chr1-167553276-167554122	9.786079147033888e-08
chr1-44010720-44011628	1.003655611953036e-07
chr1-182671585-182672380	6.990056533595634e-08
chr1-155989037-155989933	1.5558700283690996e-07
chr1-202888554-202889440	5.166816663404461e-08
chr1-153535626-153536503	1.3840312362844998e-07
chr1-6624802-6625643	1.7976094568439294e-07
chr1-240122556-240123483	6.110474259912735e-08
chr1-244834936-244835874	8.562819431290336e-08
chr1-223362971-223363865	7.549260772066191e-08
chr1-26161459-26162320	9.599677497362791e-08
chr1-168082045-168082739	5.9298979948607666e-08
chr1-226657831-226658719	4.636737571672711e-08
chr1-209805815-209806718	4.438685863306091e-08
chr1-160117467-160118380	1.2494726320255722e-07
chr1-61081967-61082854	1.3554884503719222e-07
chr1-156145869-156146556	9.477351881059803e-08
chr1-150281974-150282846	1.1667569310702675e-07
chr1-150567984-150568830	3.2037757335956485e-08
chr1-45521452-45522305	1.0106456471703495e-07
chr1-229270802-229271738	5.539619607475288e-08
chr1-202861214-202862121	6.92598121077026e-08
chr1-167456503-167457168	4.759063543247066e-08
chr1-193104952-193105792	1.0683136508760072e-07
chr1-22855768-22856691	5.5512700214421784e-08
chr1-9863287-9864226	8.475443280531181e-08
chr1-110011437-110012299	8.574469489985859e-08
chr1-180182394-180183206	7.450235273154249e-08
chr1-116433248-116433950	1.2069497756783676e-07
chr1-210393339-210394209	4.275584686297407e-08
chr1-151327136-151328058	1.0659836391369026e-07
chr1-53837889-53838807	1.1673394340050436e-07
chr1-161132264-161133185	8.090990633036199e-08
chr1-146386901-146387831	9.215224139325073e-08
chr1-150302033-150302889	6.127949347956019e-08
chr1-27489832-27490759	1.0822937213106343e-07
chr1-153222798-153223698	3.174650586856842e-08
chr1-35192775-35193633	7.374509891633352e-08
chr1-47432172-47433031	1.4323791219794657e-07
chr1-11059685-11060599	1.2914129854380008e-07
chr1-234976702-234977582	8.18419110260038e-08
chr1-223089774-223090640	1.0805462125063059e-07
chr1-67019416-67020329	5.242542400196726e-08
chr1-54121357-54122215	1.0671486450064549e-07
chr1-236686109-236686948	7.2114083593533e-08
chr1-113389844-113390765	1.6642160005631013e-07
chr1-1908703-1909573	1.4789794988701033e-07
chr1-44294415-44295154	4.159083744070813e-08
chr1-54052941-54053864	1.5174246925653279e-07
chr1-25895105-25896009	6.186199641433632e-08
chr1-61076564-61077408	7.112382149898622e-08
chr1-151281708-151282486	1.0770511948976491e-07
chr1-167796639-167797566	3.454253061363488e-08
chr1-50620615-50621442	5.3939935185098875e-08
chr1-46542027-46542859	1.0240432857244741e-07
chr1-172941059-172941888	6.885205294793195e-08
chr1-229229672-229230554	9.424925906387216e-08
chr1-3409860-3410741	6.430852295125078e-08
chr1-220786299-220787218	7.718187333694004e-08
chr1-38872953-38873851	1.0688961538107833e-07
chr1-229507887-229508804	1.116079033636197e-07
chr1-999906-1000674	1.5849953172164533e-07
chr1-91404094-91405026	8.149240926513812e-08
chr1-112714920-112715717	8.923971961394273e-08
chr1-201648172-201648984	8.731745282375414e-08
chr1-32291639-32292487	1.2104447932870244e-07
chr1-154567512-154568392	2.0445915183131547e-08
chr1-14258901-14259828	7.689062186955198e-08
chr1-151198035-151198947	1.0362758473547728e-07
chr1-69315491-69316352	9.4424009944305e-08
chr1-184296440-184297326	7.362859832937829e-08
chr1-41360792-41361639	1.2296673901346367e-07
chr1-31065316-31066168	7.951189218147192e-08
chr1-85576539-85577459	6.960931386856828e-08
chr1-156892003-156892860	1.6129556001942547e-07
chr1-161440012-161440865	6.3318260856704e-08
chr1-155860027-155860890	6.092999171869451e-08
chr1-209612916-209613832	9.459876082473784e-08
chr1-39098351-39099255	6.623078263601201e-08
chr1-156106016-156106933	1.1283115952664957e-07
chr1-46616291-46617206	8.807471374439046e-08
chr1-228990338-228991183	1.0485084800393452e-07
chr1-27234035-27234951	1.5506275019561144e-07
chr1-9310928-9311713	1.0228782798549219e-07
chr1-248906142-248906943	1.3484984151546087e-07
chr1-51296547-51297398	8.18419110260038e-08
chr1-101996603-101997426	5.7318462864941466e-08
chr1-165392682-165393577	9.844329440511501e-08
chr1-230978510-230979390	1.4504367129575257e-07
chr1-216902506-216903289	1.0024906060834837e-07
chr1-1406920-1407796	7.188108241962254e-08
chr1-27868694-27869584	8.358942693575955e-08
chr1-78617400-78618287	1.310053079350837e-07
chr1-109239149-109239991	3.0464995859347255e-08
chr1-163174716-163175635	5.498844402040959e-08
chr1-230858818-230859703	8.073515544992915e-08
chr1-52602078-52602840	4.415385745915046e-08
chr1-230909914-230910820	7.240533506092106e-08
chr1-109667668-109668509	1.7014961883887736e-07
chr1-1959744-1960644	3.052324615282487e-08
chr1-32013270-32014104	1.2197648402434424e-07
chr1-94237126-94238064	1.4853870311526407e-07
chr1-115976010-115976947	1.3129655940247176e-07
chr1-44775101-44776014	3.669779502502024e-08
chr1-85707932-85708863	6.599778146210156e-08
chr1-247936772-247937699	6.028923849044077e-08
chr1-165827416-165828298	5.586220197528746e-08
chr1-207644663-207645530	3.6406543557632176e-08
chr1-10735044-10735954	5.3939935185098875e-08
chr1-10788392-10789277	1.0892838275822214e-07
chr1-19209915-19210822	1.773726836518108e-07
chr1-112395766-112396652	1.4358741395881225e-07
chr1-40665266-40666119	1.0135581618442302e-07
chr1-37454770-37455634	7.199758300657777e-08
chr1-110555121-110555888	9.092898523022086e-08
chr1-157045434-157046369	1.100933886277744e-07
chr1-184051334-184052221	6.797829854576776e-08
chr1-109548196-109549052	8.522043515313271e-08
chr1-204282407-204283288	2.8950484676215638e-08
chr1-241519252-241520101	1.3484984151546087e-07
chr1-27603697-27604515	7.17063315391897e-08
chr1-18906885-18907765	5.009540515743538e-08
chr1-43763260-43764138	1.003655611953036e-07
chr1-108947771-108948610	8.178366073252619e-08
chr1-16513893-16514756	1.0345283385504445e-07
chr1-28876949-28877826	5.5920452268765075e-08
chr1-197200920-197201833	1.812754675256656e-07
chr1-1692518-1693364	1.1813195754939443e-07
chr1-6784764-6785637	1.3205381321768073e-07
chr1-34162935-34163792	6.710454414360356e-08
chr1-167328560-167329475	6.279400821540548e-08
chr1-172449666-172450538	5.131866487317893e-08
chr1-17125517-17126432	5.35904334242332e-08
chr1-183932252-183933153	4.5493617761849237e-08
chr1-170698468-170699378	5.1959418101432675e-08
chr1-85605600-85606492	9.657927790840404e-08
chr1-25022283-25023180	1.6397507351939566e-07
chr1-33006970-33007843	4.706637923845847e-08
chr1-184663684-184664553	4.986240398352493e-08
chr1-205791298-205792197	1.0158881735833347e-07
chr1-154352611-154353444	7.188108241962254e-08
chr1-201703897-201704739	1.0683136508760072e-07
chr1-226109642-226110467	1.2681127259384084e-07
chr1-50348483-50349300	1.2121923020913528e-07
chr1-10474640-10475493	8.772521198352479e-08
chr1-27528895-27529704	6.238625616106219e-08
chr1-33126962-33127867	1.1731644633528049e-07
chr1-212284845-212285782	9.564727321276223e-08
chr1-32215403-32216241	1.0595760358000916e-07
chr1-114581276-114582127	7.70071224565072e-08
chr1-110585227-110586108	6.296875909583832e-08
chr1-113912698-113913642	4.258109242982755e-08
chr1-156641837-156642609	5.0561407505256284e-08
chr1-101309254-101310142	6.920156181422499e-08
chr1-228102862-228103679	1.0024906060834837e-07
chr1-87135213-87135897	1.1620969075920584e-07
chr1-98661292-98662095	6.582303058166872e-08
chr1-227762085-227762979	8.003614482277044e-08
chr1-84298359-84299293	5.114391399274609e-08
chr1-150168670-150169532	8.46961825118342e-08
chr1-54547587-54548458	8.42884304574909e-08
chr1-64933202-64933982	6.302700938931594e-08
chr1-94045405-94046322	1.144621748494501e-07
chr1-180953805-180954684	8.254091454773516e-08
chr1-52033201-52033994	5.825047111329695e-08
chr1-27012610-27013462	1.235492419482398e-07
chr1-223081103-223081975	6.465802471211646e-08
chr1-2115716-2116500	1.3071405646769563e-07
chr1-201946180-201947101	8.551169372594813e-08
chr1-24642667-24643571	1.067731147941231e-07
chr1-205438307-205439150	4.514411600098356e-08
chr1-219660723-219661606	6.500752647298214e-08
chr1-99685437-99686342	6.559002940775827e-08
chr1-33152888-33153799	8.603594636724665e-08
chr1-230067953-230068686	3.465903120059011e-08
chr1-160284748-160285610	7.240533506092106e-08
chr1-88175353-88176276	7.025006709682202e-08
chr1-244864177-244865028	1.0275383033331309e-07
chr1-41399114-41400023	9.797729205729411e-08
chr1-205211238-205212050	7.135682977832403e-08
chr1-180515509-180516353	4.6425626010204724e-08
chr1-24289647-24290532	5.539619607475288e-08
chr1-46340363-46341306	8.673494988897801e-08
chr1-115269807-115270708	1.0578285269957632e-07
chr1-151131154-151131819	7.019181680334441e-08
chr1-230681951-230682689	8.248266425425754e-08
chr1-100188430-100189322	9.844329440511501e-08
chr1-94044096-94045021	1.0455959653654645e-07
chr1-164558543-164559407	1.433544127849018e-07
chr1-218459978-218460799	1.063071124463022e-07
chr1-16904557-16905453	1.5104346573480143e-07
chr1-14944579-14945402	3.9959822117907606e-08
chr1-8943223-8944112	1.111419010157988e-07
chr1-214107729-214108675	6.751229619794685e-08
chr1-223755661-223756549	2.4173944623839816e-08
chr1-112325190-112326091	4.4270356269748845e-09
chr1-87334935-87335832	7.5026605372841e-08
chr1-39738437-39739321	1.0287033092026832e-07
chr1-20152142-20152889	1.490629557565626e-07
chr1-42456148-42456991	1.5331524139128305e-07
chr1-171645863-171646673	8.236616366730232e-08
chr1-21909477-21910369	1.1632619134616107e-07
chr1-65309499-65310339	1.4976195927829394e-07
chr1-110538775-110539623	5.2367173708489645e-08
chr1-77759376-77760165	6.850255118706627e-08
chr1-183234417-183235274	8.341467605532671e-08
chr1-178542417-178543350	1.328693173263673e-07
chr1-10663425-10664282	8.306517429446103e-08
chr1-116878993-116879844	4.5668368642282076e-08
chr1-223765220-223766115	4.63091254232495e-08
chr1-65318892-65319691	1.153941795450919e-07
chr1-183983005-183983830	9.209399109977312e-08
chr1-203591814-203592599	3.50667832549334e-08
chr1-186680043-186680809	7.823037861953708e-08
chr1-2003414-2004285	1.0572460240609871e-07
chr1-116498723-116499586	1.3467509063502803e-07
chr1-116151747-116152593	1.9828459585369274e-07
chr1-47656500-47657318	2.9474737317514155e-08
chr1-43147425-43148276	1.3199556292420311e-07
chr1-144461084-144461933	5.976498584914225e-08
chr1-47997250-47998119	7.555085801413952e-08
chr1-23483958-23484873	1.279762784633931e-07
chr1-7291029-7291957	1.2285023842650844e-07
chr1-97920607-97921521	7.636636922825346e-08
chr1-153749156-153750044	3.978507123747477e-08
chr1-241586812-241587692	1.3222856409811357e-07
chr1-10979981-10980726	1.0665661420716788e-07
chr1-225998985-225999918	1.261705193655871e-07
chr1-235128376-235129225	1.3886912597627088e-07
chr1-156728297-156729162	9.98995588474827e-08
chr1-201512828-201513522	5.99979870230527e-08
chr1-1946408-1947249	8.551169372594813e-08
chr1-230249876-230250738	5.8483472287207405e-08
chr1-205591607-205592484	1.0659836391369026e-07
chr1-190478095-190478950	5.685246051712056e-08
chr1-159160774-159161626	3.867831210868644e-08
chr1-181704358-181705282	4.63091254232495e-08
chr1-28642605-28643486	1.1428742396901725e-07
chr1-85061752-85062634	5.696896110407579e-08
chr1-109041665-109042537	1.3438383916763996e-07
chr1-36187767-36188655	5.207592224110158e-08
chr1-54273021-54273807	1.7148938979971717e-07
chr1-162696158-162697036	1.3863612480236043e-07
chr1-26692746-26693547	7.432760185110965e-08
chr1-183368261-183369118	8.021089570320328e-08
chr1-184792107-184793028	1.169086942809372e-07
chr1-201055865-201056678	7.636636922825346e-08
chr1-22976181-22977084	3.9377319183131476e-08
chr1-246723944-246724875	9.005523082805666e-08
chr1-212916354-212917300	6.052223966435122e-08
chr1-114757490-114758245	5.90077284812196e-08
chr1-85464630-85465458	8.056039746406896e-08
chr1-230214767-230215667	8.539519313899291e-08
chr1-221742938-221743509	1.125399080592615e-07
chr1-6291661-6292420	5.99979870230527e-08
chr1-29235924-29236918	7.584210948152759e-08
chr1-177164198-177165065	6.768704707837969e-08
chr1-88998669-88999472	4.118308183365116e-08
chr1-109620565-109621481	5.032840633134583e-08
chr1-207822381-207823207	9.372500642257364e-08
chr1-212455687-212456480	1.0817112183758582e-07
chr1-37595511-37596412	1.3024805411987472e-07
chr1-20069727-20070614	8.160890985209335e-08
chr1-61337794-61338675	1.085788738919291e-07
chr1-74861516-74862359	1.624023155955001e-07
chr1-13892570-13893355	7.124032208594144e-08
chr1-45014320-45015203	8.143415897166051e-08
chr1-241356681-241357482	8.71427019433213e-08
chr1-230868107-230869019	1.5360649285867112e-07
chr1-148334465-148335324	9.931705591270656e-08
chr1-162790247-162791145	7.083257003159815e-08
chr1-33349462-33350333	9.174448933890744e-08
chr1-869539-870395	3.920256830269864e-08
chr1-40040138-40040996	9.407450818343932e-08
chr1-61724721-61725624	8.172541043904857e-08
chr1-92831647-92832511	1.212774805026129e-07
chr1-85307912-85308754	1.1283115952664957e-07
chr1-201042628-201043530	2.8950484676215638e-08
chr1-210584140-210585052	9.937530620618418e-08
chr1-45490755-45491636	1.4550967364357348e-07
chr1-38613869-38614774	8.056039746406896e-08
chr1-54199666-54200580	5.7493213745374305e-08
chr1-171313585-171314448	8.877371726612182e-08
chr1-39901632-39902554	1.5209198522825318e-07
chr1-54487710-54488462	8.125940809122767e-08
chr1-231590370-231591235	8.993873024110144e-08
chr1-60865120-60865957	6.372601291104729e-08
chr1-201511841-201512694	1.5849953172164533e-07
chr1-11719309-11720205	6.710454414360356e-08
chr1-166883921-166884753	4.933814778951273e-08
chr1-119631199-119632108	5.988148643609748e-08
chr1-204369063-204369864	6.069699054478406e-08
chr1-83860369-83861226	4.6017870403147754e-08
chr1-185156750-185157653	1.3613134797196835e-07
chr1-3170365-3171217	8.504568427269987e-08
chr1-151459234-151459795	4.718287982541369e-08
chr1-23777961-23778841	6.506577676645975e-08
chr1-15594711-15595560	2.5921458757238725e-08
chr1-36306595-36307440	1.1731644633528049e-07
chr1-22829773-22830646	2.662046583168376e-08
chr1-191731681-191732579	8.085165603688438e-08
chr1-32063094-32063727	2.563020728985066e-08
chr1-175029394-175030290	5.6095203149197914e-08
chr1-153220354-153221276	1.0887013246474453e-07
chr1-32539320-32540257	8.201666190643664e-08
chr1-151165039-151165564	8.090990633036199e-08
chr1-92755296-92756176	5.755146403885192e-08
chr1-222107713-222108505	1.3997588155234553e-07
chr1-205356555-205357436	9.15697384584746e-08
chr1-177753440-177754365	9.35502555421408e-08
chr1-222617427-222618269	8.854071609221137e-08
chr1-119613510-119614382	1.4708243156746903e-07
chr1-229972795-229973691	3.535803472232146e-08
chr1-204206899-204207767	1.6950886561062362e-07
chr1-32711968-32712811	7.980314364885999e-08
chr1-151070798-151071480	1.2914129854380008e-07
chr1-225474740-225475652	7.922064071408386e-08
chr1-155206924-155207405	4.4095607165672845e-08
chr1-11680736-11681631	1.0834587271801865e-07
chr1-151146345-151147254	2.0399315303620824e-07
chr1-228165411-228166116	1.491212060500402e-07
chr1-154558501-154559366	8.423018016401329e-08
chr1-108693027-108693669	1.4498542100227496e-07
chr1-28505524-28506271	4.438685863306091e-08
chr1-200669397-200670306	1.248890129090796e-07
chr1-28552682-28553491	8.038564658363612e-08
chr1-24705212-24706028	3.425127559353314e-08
chr1-214602716-214603590	1.135884204472859e-07
chr1-211258798-211259648	1.0799637095715298e-07
chr1-225911180-225911997	1.1283115952664957e-07
chr1-23743070-23743822	8.784171257048001e-08
chr1-174365197-174365979	1.0345283385504445e-07
chr1-202810461-202811345	7.962839276842715e-08
chr1-220689868-220690791	9.273475143345422e-08
chr1-209207328-209208141	8.405542928358045e-08
chr1-47023325-47024107	3.4600780907112494e-08
chr1-67430091-67430951	8.766696169004717e-08
chr1-115671439-115672358	1.733533991910008e-07
chr1-156510417-156511329	4.9978904570480154e-08
chr1-237864356-237865076	1.2372399282867264e-07
chr1-9234391-9235300	1.4195639153058437e-07
chr1-93847231-93847993	8.696795106288846e-08
chr1-220046039-220046878	1.759746766083481e-07
chr1-213015113-213016055	1.071808668484664e-07
chr1-108828020-108828897	4.1707338027663354e-08
chr1-218344909-218345509	7.473535390545294e-08
chr1-26472720-26473452	1.1743294692223571e-07
chr1-154744252-154745097	8.399717899010284e-08
chr1-97138025-97138944	9.279300172693183e-08
chr1-243316126-243316983	8.423018016401329e-08
chr1-31431336-31432293	6.063874025130644e-08
chr1-109313161-109314017	7.275483682178674e-08
chr1-149813147-149814016	6.995881562943396e-08
chr1-233790801-233791641	7.514310595979623e-08
chr1-35718457-35719321	1.2652002112645278e-07
chr1-26306226-26307116	9.35502555421408e-08
chr1-6922227-6923151	1.1533592925161429e-07
chr1-234782397-234783333	3.075624732673532e-08
chr1-182084673-182085541	3.867831210868644e-08
chr1-156406015-156406832	6.168724553390348e-08
chr1-223129051-223129966	9.104548581717609e-08
chr1-161612099-161613017	6.3318260856704e-08
chr1-27152660-27153372	1.1428742396901725e-07
chr1-204494299-204495114	8.481268309878942e-08
chr1-25859080-25859955	8.021089570320328e-08
chr1-206540029-206540919	4.2464591842872323e-08
chr1-25174567-25175445	1.218017331439114e-07
chr1-201565311-201566069	9.768604058990604e-08
chr1-167066383-167067336	8.201666190643664e-08
chr1-26431780-26432676	8.440493104444613e-08
chr1-148038316-148039182	7.904588983365102e-08
chr1-11037416-11038277	3.139700410770274e-08
chr1-40979404-40980329	1.2855879560902395e-07
chr1-31715140-31715950	6.273575792192787e-08
chr1-234737799-234738699	2.9299986437081316e-08
chr1-121519035-121519898	7.10655712055086e-08
chr1-32241091-32241903	8.382242810967e-08
chr1-112706839-112707757	1.1521942866465906e-07
chr1-231337519-231338375	6.955106357509067e-08
chr1-173824172-173825033	1.5115996632175666e-07
chr1-203286077-203286815	6.780354766533492e-08
chr1-149938754-149939624	4.2464591842872323e-08
chr1-179228934-179229789	5.99979870230527e-08
chr1-230856764-230857675	1.0158881735833347e-07
chr1-7953787-7954688	9.669577849535926e-08
chr1-24744808-24745709	1.9607108470154344e-07
chr1-3012181-3013050	3.920256830269864e-08
chr1-11647755-11648610	1.3490809180893848e-07
chr1-46442271-46443083	8.819121433134569e-08
chr1-112704477-112705412	1.3333533388504293e-07
chr1-206909215-206910098	2.3707942276018912e-08
chr1-119870707-119871557	8.300692400098342e-08
chr1-89524359-89525269	9.943355649966179e-08
chr1-159945326-159946159	1.3129655940247176e-07
chr1-201500092-201500951	8.772521198352479e-08
chr1-16181384-16182339	2.3125437564885942e-08
chr1-2525931-2526794	1.1982122316567256e-07
chr1-39639344-39640240	7.147333036527925e-08
chr1-150977047-150977878	1.2110272962218005e-07
chr1-4935545-4936285	6.372601291104729e-08
chr1-161389728-161390649	1.1533592925161429e-07
chr1-159171115-159171989	5.126041457970132e-08
chr1-9428574-9429450	9.35502555421408e-08
chr1-39107786-39108637	1.3700510237413255e-07
chr1-209411347-209412206	1.1941347111132927e-07
chr1-22416290-22417211	1.5255798757607408e-07
chr1-41474531-41475456	1.6688760240413103e-07
chr1-164801021-164801813	5.5745701388332236e-08
chr1-64505102-64505972	1.305975558807404e-07
chr1-59926390-59927233	3.3843523539189846e-08
chr1-11803151-11804019	1.2448126085473632e-07
chr1-145979156-145980021	8.452143163140136e-08
chr1-216220933-216221841	4.514411600098356e-08
chr1-9950155-9950984	6.955106357509067e-08
chr1-147084464-147085369	6.856080148054389e-08
chr1-153598460-153599345	7.415285097067681e-08
chr1-35769438-35770225	9.407450818343932e-08
chr1-43454409-43455054	1.2826752993078117e-07
chr1-1574403-1575306	1.217434828504338e-07
chr1-161523775-161524639	1.2652002112645278e-07
chr1-180173807-180174669	9.861804528554785e-08
chr1-20413066-20413946	4.2115090082006645e-08
chr1-32014289-32015125	1.0269558003983548e-07
chr1-230917172-230917925	5.4930193726931975e-08
chr1-33430626-33431448	7.857988748583011e-08
chr1-25247194-25248067	1.1982122316567256e-07
chr1-154942023-154942634	2.8251477601770603e-08
chr1-95233684-95234585	1.6682935211065342e-07
chr1-174159013-174159869	1.8290647574303875e-07
chr1-226308784-226309692	1.0333633326808922e-07
chr1-46718737-46719633	5.45806919660663e-08
chr1-183881409-183882317	3.3202766758222424e-08
chr1-36156800-36157535	1.389856265632261e-07
chr1-51518824-51519598	1.1213215600491822e-07
chr1-6743472-6744338	1.22617237252598e-07
chr1-205832056-205832927	1.1283115952664957e-07
chr1-93448798-93449651	8.178366073252619e-08
chr1-153958190-153958999	1.28442280811214e-07
chr1-87968092-87968988	1.1044289038864008e-07
chr1-109397581-109398490	8.848246579873376e-08
chr1-154193895-154194775	6.349301173713684e-08
chr1-159141495-159142355	1.403253833132112e-07
chr1-182838983-182839852	1.17840698976579e-07
chr1-167935932-167936808	1.495872083978611e-07
chr1-167121176-167122083	3.6756045318497854e-08
chr1-154936624-154937535	1.1865621019069295e-07
chr1-17098767-17099522	3.174650586856842e-08
chr1-229578900-229579777	2.6096211414028403e-08
chr1-63073748-63074658	1.252967649634229e-07
chr1-25743721-25744460	1.3275281673941208e-07
chr1-170531745-170532628	5.085266252535803e-08
chr1-204506080-204506800	7.566735860109475e-08
chr1-3156581-3157478	7.491010478588578e-08
chr1-19311727-19312623	1.3112180852203892e-07
chr1-212476897-212477783	3.1280503520747516e-08
chr1-145859565-145860188	9.052123317587757e-08
chr1-175679779-175680535	8.079340574340677e-08
chr1-26321228-26322118	5.982323614261986e-08
chr1-44673958-44674884	1.743436541801202e-07
chr1-174999292-175000192	8.481268309878942e-08
chr1-65419914-65420836	1.236074922417174e-07
chr1-66331923-66332778	4.694987865150324e-08
chr1-156294978-156295868	9.815204293772695e-08
chr1-38728132-38728982	8.615244695420188e-08
chr1-228445704-228446639	1.2063672727435915e-07
chr1-165597836-165598753	8.061865486297393e-08
chr1-178725982-178726778	1.6717885742423277e-08
chr1-91622597-91623428	1.4218939270449482e-07
chr1-211643240-211644152	2.5164203165672916e-08
chr1-31963888-31964769	1.5383949403258157e-07
chr1-144412066-144412968	1.2949080030466575e-07
chr1-244054550-244055357	5.522144519432004e-08
chr1-162497524-162498344	7.968664306190476e-08
chr1-109984245-109985157	1.5686852350427216e-07
chr1-52702776-52703625	1.658973474150116e-07
chr1-222814558-222815453	6.430852295125078e-08
chr1-47192689-47193518	8.29486737075058e-08
chr1-67766218-67766985	6.250275674801742e-08
chr1-201053832-201054610	5.225067312153442e-08
chr1-109802590-109803414	9.145323787151938e-08
chr1-67832836-67833749	1.1364667074076351e-07
chr1-155194474-155195325	8.498743397922226e-08
chr1-206981839-206982690	6.966756416204589e-08
chr1-64664145-64664803	9.02299817084895e-08
chr1-46179265-46180138	1.1498642749074861e-07
chr1-160210687-160211534	5.9298979948607666e-08
chr1-231949018-231949909	8.289041630860083e-08
chr1-15835671-15836523	8.085165603688438e-08
chr1-77218839-77219646	9.570552350623984e-08
chr1-154474556-154475403	2.999899351152635e-08
chr1-206635211-206635987	8.213316249339186e-08
chr1-67831583-67832364	6.990056533595634e-08
chr1-76153940-76154786	7.205583330005538e-08
chr1-84479034-84479960	8.323992517489387e-08
chr1-63198464-63199233	8.446318133792374e-08
chr1-155745180-155746095	1.2069497756783676e-07
chr1-50023483-50024353	4.57848692292373e-08
chr1-208233358-208234191	2.0620666063564386e-08
chr1-10867858-10868707	1.336848356459086e-07
chr1-91021468-91022287	9.739478912251798e-08
chr1-15791760-15792677	2.1552674311919873e-08
chr1-39625147-39626043	1.336848356459086e-07
chr1-59971177-59972071	1.0013256002139315e-07
chr1-100265839-100266751	7.54343574271843e-08
chr1-778315-779209	1.6572258232372405e-07
chr1-68232134-68232939	8.242441396077993e-08
chr1-101025419-101026323	7.292958770221958e-08
chr1-156894458-156895364	1.3292756761984492e-07
chr1-3772178-3773069	1.5937328612380952e-07
chr1-203487220-203488169	7.089082032507577e-08
chr1-171485991-171486570	6.250275674801742e-08
chr1-223795913-223796747	8.347292634880432e-08
chr1-13754510-13755286	9.343375495518558e-08
chr1-235103986-235104884	2.621271200098363e-08
chr1-22930010-22930874	6.174549582738109e-08
chr1-233112840-233113678	9.617152585406075e-08
chr1-38990757-38991620	8.190016131948141e-08
chr1-32400613-32401536	1.0665661420716788e-07
chr1-108691956-108692806	1.2081147815479198e-07
chr1-11262183-11263090	9.104548581717609e-08
chr1-150876277-150877141	7.828863601844205e-08
chr1-156725506-156726375	1.3246156527202402e-07
chr1-99264116-99264988	7.85216371923525e-08
chr1-21524581-21525502	4.6483876303682337e-08
chr1-27492007-27492872	1.1178265424405254e-07
chr1-202806795-202807637	1.3176256175029266e-07
chr1-183804725-183805582	4.7241130118891306e-08
chr1-171842261-171842950	8.696795106288846e-08
chr1-9588295-9589135	7.193933271310016e-08
chr1-210328521-210329434	8.259916484121277e-08
chr1-2198980-2199868	1.0007430972791553e-07
chr1-216815311-216816182	8.51621848596551e-08
chr1-16613101-16613950	1.1061764126907292e-07
chr1-45583254-45584048	1.3397608711329667e-07
chr1-109877127-109878067	1.4568442452400632e-07
chr1-160219303-160220194	1.0572460240609871e-07
chr1-94061250-94062107	9.937530620618418e-08
chr1-242243015-242243893	1.0974388686690872e-07
chr1-22778750-22779688	5.836697170025218e-08
chr1-151033455-151034391	8.644369842158994e-08
chr1-234498784-234499680	6.279400821540548e-08
chr1-52368224-52369100	3.355227207180178e-08
chr1-37691869-37692773	1.7352815007143363e-07
chr1-201435523-201436379	9.454051053126022e-08
chr1-202118754-202119617	1.553540016629995e-07
chr1-162023426-162024362	1.1731644633528049e-07
chr1-111448849-111449706	1.2547151584385574e-07
chr1-205313572-205314353	6.908506122726976e-08
chr1-214551359-214552228	1.5418899579344725e-07
chr1-156129981-156130774	6.739579561099163e-08
chr1-214213882-214214796	6.238625616106219e-08
chr1-27154697-27155584	4.910514661560228e-08
chr1-23790727-23791566	8.976397225524124e-08
chr1-8889769-8890636	1.0578285269957632e-07
chr1-151300621-151301507	8.178366073252619e-08
chr1-17119170-17119992	1.6420807469330612e-07
chr1-109263341-109264203	8.236616366730232e-08
chr1-111139759-111140687	6.308525968279355e-08
chr1-40160990-40161792	8.475443280531181e-08
chr1-16913621-16914518	1.1877271077764817e-07
chr1-206556874-206557744	1.4055838448712166e-07
chr1-16055761-16056551	9.803554235077172e-08
chr1-37989635-37990506	8.556994401942575e-08
chr1-246817523-246818403	1.4597567599139438e-07
chr1-14968306-14969233	8.300692400098342e-08
chr1-43348575-43349426	1.371798532545654e-07
chr1-236794832-236795687	1.3968463008495746e-07
chr1-202144224-202145019	1.1038464009516247e-07
chr1-231240852-231241762	1.2331624077432934e-07
chr1-113929266-113930064	1.0106456471703495e-07
chr1-147494768-147495630	4.380435569828478e-08
chr1-12595035-12595600	6.599778146210156e-08
chr1-47437308-47438233	8.66766995955004e-08
chr1-207751633-207752488	9.19774905128179e-08
chr1-228646607-228647440	5.522144519432004e-08
chr1-203544686-203545556	6.069699054478406e-08
chr1-244299113-244300017	4.67751277710704e-08
chr1-202134961-202135866	9.384150700952887e-08
chr1-169893512-169894366	1.8611025609516219e-07
chr1-179293317-179294240	7.100732091203099e-08
chr1-14597887-14598826	4.8988646028647054e-08
chr1-27959540-27960466	4.04840783119198e-08
chr1-227728032-227728797	1.4504367484846625e-08
chr1-112718444-112719358	7.287133740874197e-08
chr1-38418077-38418966	6.308525968279355e-08
chr1-32753564-32754401	7.234708476744345e-08
chr1-203129412-203130201	4.141608300756161e-08
chr1-209937632-209938583	7.927889100756147e-08
chr1-243421379-243422134	3.931906888965386e-08
chr1-201730515-201731128	5.80174699393865e-08
chr1-35557103-35557974	1.1399617250162919e-07
chr1-151909144-151910016	1.8249872368869546e-07
chr1-181423185-181423986	1.4096613654146495e-08
chr1-241639938-241640793	1.1661744281354913e-07
chr1-108049254-108050048	6.407551467191297e-08
chr1-173714668-173715554	1.0211307710505935e-07
chr1-208065602-208066557	3.920256830269864e-08
chr1-178093447-178094094	6.77452973718573e-08
chr1-228139692-228140577	9.780254117686127e-08
chr1-1471231-1472137	8.341467605532671e-08
chr1-86395856-86396674	8.417192987053568e-08
chr1-146409368-146410266	2.9241736143603703e-08
chr1-210310997-210311758	9.15697384584746e-08
chr1-201538615-201539467	1.1702519486789242e-07
chr1-156212700-156213536	1.2628701995254232e-07
chr1-171644740-171645582	3.157175498813558e-08
chr1-16248420-16249317	1.9001303996901697e-07
chr1-66336937-66337920	8.067690515645154e-08
chr1-9069171-9070061	1.4620867716530483e-07
chr1-182684041-182684935	8.388067840314761e-08
chr1-179365498-179366433	1.4015063243277837e-07
chr1-228275526-228276459	1.0071506295616928e-07
chr1-198158690-198159573	1.0525860005827781e-07
chr1-205121821-205122687	1.0881188217126692e-07
chr1-236604198-236605066	1.6735360475195193e-07
chr1-220887438-220888055	2.2542932853752973e-08
chr1-243483225-243484036	6.494927617950452e-08
chr1-161159035-161159925	7.228883447396584e-08
chr1-148262994-148263803	8.33564257618491e-08
chr1-39408420-39409302	1.743436541801202e-07
chr1-3796086-3797015	1.1789894927005662e-07
chr1-30824079-30824867	1.1032638980168485e-07
chr1-213905043-213905924	3.495028266797817e-08
chr1-209585504-209586409	1.0088981383660212e-07
chr1-40317489-40318282	6.61725323425344e-08
chr1-156638058-156638900	1.071808668484664e-07
chr1-31813952-31814676	6.24445064545398e-08
chr1-115839061-115839931	1.8593550521472935e-07
chr1-50969397-50970291	1.4597567599139438e-07
chr1-196608492-196609385	8.702620135636607e-08
chr1-32394119-32395044	1.0572460240609871e-07
chr1-112618772-112619325	7.659937040216391e-08
chr1-26144844-26145750	9.984130855400508e-08
chr1-27857883-27858743	9.256000055302138e-08
chr1-212432532-212433390	5.80174699393865e-08
chr1-67684767-67685661	1.2914129854380008e-07
chr1-85276184-85277061	1.4789794988701033e-07
chr1-184973656-184974543	5.2949676643265775e-08
chr1-195763007-195763914	7.112382149898622e-08
chr1-150148831-150149289	6.966756416204589e-08
chr1-77779301-77780200	1.323450646850688e-07
chr1-156385334-156386258	3.7163800925554824e-08
chr1-207884819-207885663	7.904588983365102e-08
chr1-159854452-159855185	8.71427019433213e-08
chr1-9910023-9910950	1.2325799048085173e-07
chr1-67686208-67687067	6.908506122726976e-08
chr1-36093538-36094414	6.413376496539058e-08
chr1-6501980-6502883	1.1807370725591682e-07
chr1-42172867-42173699	5.003715486395777e-08
chr1-175192540-175193383	8.079340574340677e-08
chr1-213724859-213725661	5.108566369926848e-08
chr1-59422853-59423725	4.572661893575969e-08
chr1-93078759-93079655	6.104649230564974e-08
chr1-156225107-156225956	6.256100704149503e-08
chr1-176989558-176990475	7.869638807278534e-08
chr1-218345624-218346145	1.5203373493477557e-07
chr1-24201789-24202593	6.955106357509067e-08
chr1-15834436-15835293	1.7108163774537388e-07
chr1-153658253-153659176	1.1906396224503624e-07
chr1-156338037-156338844	1.3490809180893848e-07
chr1-169485544-169486410	1.7609117719530332e-07
chr1-116150729-116151439	7.60751177608654e-08
chr1-27601654-27602585	7.630811893477585e-08
chr1-59296343-59297286	1.703826200127878e-07
chr1-50967929-50968851	1.056663521126211e-07
chr1-65265520-65266336	5.4114686065531714e-08
chr1-179292017-179292798	1.4102438683494256e-07
chr1-31239216-31240090	1.0910313363865498e-07
chr1-226547459-226548185	3.931906888965386e-08
chr1-244154997-244155876	5.481369313997675e-08
chr1-200302072-200302856	1.1836495872330488e-07
chr1-15603147-15604042	3.646479385110979e-08
chr1-203504449-203505320	4.3862605991762393e-08
chr1-33455503-33456431	7.799737744562663e-08
chr1-202807992-202808818	5.1202164286223706e-08
chr1-23637207-23638065	5.644470491006359e-08
chr1-92298463-92299402	1.3246156527202402e-07
chr1-35807680-35808382	6.116299289260496e-08
chr1-35268424-35269261	7.508485566631862e-08
chr1-205812836-205813716	1.2331624077432934e-07
chr1-201530670-201531470	7.182283212614493e-08
chr1-42816755-42817658	1.3118005881551653e-07
chr1-227910174-227911069	4.042582801844219e-08
chr1-165382901-165383655	1.380536218675843e-07
chr1-156382690-156383609	8.364767722923716e-08
chr1-234213985-234214800	8.889021785307705e-08
chr1-203268681-203269608	4.514411600098356e-08
chr1-94417865-94418742	1.848287496386547e-07
chr1-3668709-3669484	1.0397709360177032e-07
chr1-46401843-46402620	8.289041630860083e-08
chr1-10472009-10472864	5.7085461691031014e-08
chr1-52552949-52553846	7.89876395401734e-08
chr1-113146719-113147643	3.232901235605823e-08
chr1-9883872-9884765	3.1280503520747516e-08
chr1-247389883-247390741	9.582202409319507e-08
chr1-114215272-114216123	5.55709505078994e-08
chr1-119715585-119716348	7.968664306190476e-08
chr1-171898704-171899594	7.962839276842715e-08
chr1-21589920-21590762	9.815204293772695e-08
chr1-19643784-19644705	1.4347091337185702e-07
chr1-84689990-84690852	1.305393055872628e-07
chr1-114346225-114347056	1.1533592925161429e-07
chr1-226062169-226063012	1.16034939878773e-07
chr1-203263255-203264076	5.1376915166656545e-08
chr1-2174063-2174985	4.001807241138522e-08
chr1-151762959-151763887	8.393892869662523e-08
chr1-27872163-27872971	4.8231388660724406e-08
chr1-209641439-209642302	9.285125202040945e-08
chr1-229224868-229225758	9.116198640413131e-08
chr1-151048123-151048800	1.685186106215042e-07
chr1-112390592-112391465	8.224966308034709e-08
chr1-1307809-1308677	1.1929697052437405e-07
chr1-44005438-44006302	4.357135097166065e-08
chr1-204191241-204192177	9.774429088338366e-08
chr1-54810146-54811013	2.0941044454048097e-07
chr1-150560911-150561810	1.2419000938734825e-07
chr1-16895469-16896306	9.436575965082739e-08
chr1-62783588-62784488	1.100933886277744e-07
chr1-247111423-247112374	5.172641692752222e-08
chr1-145996404-145997235	9.454051053126022e-08
chr1-36150571-36151432	9.681227908231449e-08
chr1-164320931-164321790	1.1987947345915018e-07
chr1-46223300-46224183	1.654895811498136e-07
chr1-20282443-20283230	4.828963895420202e-08
chr1-201828906-201829739	9.11037361106537e-08
chr1-206663679-206664521	5.935723024208528e-08
chr1-179954330-179955219	7.869638807278534e-08
chr1-147172164-147172996	6.116299289260496e-08
chr1-27403073-27403865	8.2715665428168e-08
chr1-156140984-156141910	1.389856265632261e-07
chr1-230797645-230798564	8.417192987053568e-08
chr1-149811927-149812793	4.794013719333634e-08
chr1-12018957-12019852	8.708445164984369e-08
chr1-1723983-1724888	7.595861717391017e-08
chr1-149708249-149709158	4.8988646028647054e-08
chr1-155261962-155262825	6.28522585088831e-08
chr1-214261332-214262247	6.355126203061445e-08
chr1-229023339-229024070	1.0706436626151117e-07
chr1-8317674-8318529	1.3840312362844998e-07
chr1-23344044-23344896	8.056039746406896e-08
chr1-153977212-153978110	4.537711717489401e-08
chr1-109770481-109771347	5.8658223167640244e-08
chr1-22641703-22642571	9.30842531943199e-08
chr1-145858725-145859447	1.7376115124534408e-07
chr1-227946305-227947168	5.3765184304666036e-08
chr1-22318405-22319209	9.174448933890744e-08
chr1-33080667-33081545	8.988047284219647e-08
chr1-6586906-6587805	1.0380233561591012e-07
chr1-53485223-53486150	2.3416689032274007e-08
chr1-1905977-1906849	6.885205294793195e-08
chr1-46549549-46550388	7.54343574271843e-08
chr1-155308358-155309222	7.112382149898622e-08
chr1-156114278-156115157	3.984332153095238e-08
chr1-201719683-201720549	1.0543335093871065e-07
chr1-119008314-119008956	7.945364188799431e-08
chr1-31789011-31789779	9.832679381815979e-08
chr1-22025047-22025907	1.3659735031978926e-07
chr1-42953040-42953884	1.1300591040708241e-07
chr1-172239446-172240397	6.879380265445434e-08
chr1-212791538-212792348	1.0770511948976491e-07
chr1-160068041-160068953	1.305393055872628e-07
chr1-85628654-85629587	1.1772419838962378e-07
chr1-184754532-184755415	1.5983928847163043e-07
chr1-159891314-159892194	5.3939935185098875e-08
chr1-6634437-6635395	9.366675612909603e-08
chr1-203475093-203476012	3.94938197700867e-08
chr1-36149150-36150003	1.7317864831056795e-07
chr1-45010886-45011691	8.388067840314761e-08
chr1-57623093-57623959	5.1609916340567e-08
chr1-28581476-28582403	1.235492419482398e-07
chr1-33074307-33075154	7.310433858265242e-08
chr1-153633562-153634410	9.279300172693183e-08
chr1-229003355-229004296	5.230892341501203e-08
chr1-209354033-209354915	8.807471374439046e-08
chr1-26783768-26784627	1.2145223138304573e-07
chr1-16244052-16244920	1.2453951114821393e-07
chr1-60281100-60281963	6.564827970123588e-08
chr1-151059126-151060005	4.561011834880446e-08
chr1-18912839-18913719	1.5319873369890047e-08
chr1-111346118-111347016	5.836697170025218e-08
chr1-1658678-1659582	1.0485084800393452e-08
chr1-192808489-192809404	1.6688760240413103e-07
chr1-21963820-21964654	1.052003497648002e-07
chr1-16888932-16889796	5.9065978774697214e-08
chr1-27044297-27045195	9.366675612909603e-08
chr1-233327046-233327956	1.2110272962218005e-07
chr1-109466431-109467144	8.836596521177853e-08
chr1-44652572-44653428	4.613437099010298e-08
chr1-44842876-44843741	5.8483472287207405e-08
chr1-226826783-226827638	6.669679208926027e-08
chr1-228130742-228131646	7.508485566631862e-08
chr1-2381579-2382434	1.1813195754939443e-07
chr1-226735854-226736665	9.465701822364281e-08
chr1-116377398-116378287	4.759063543247066e-08
chr1-90851144-90851989	1.056663521126211e-07
chr1-146228504-146229437	6.425027265777317e-08
chr1-18902329-18903204	1.0735561772889923e-07
chr1-115089830-115090640	3.075624732673532e-08
chr1-201539937-201540731	5.935723024208528e-08
chr1-59730801-59731657	1.0729736743542162e-07
chr1-200320823-200321734	6.413376496539058e-08
chr1-45686495-45686857	1.04326595362636e-07
chr1-143214302-143215206	1.3007330323944188e-07
chr1-211513744-211514620	6.57647802881911e-08
chr1-244311681-244312637	8.941447049437556e-08
chr1-145845353-145846193	1.226754875460756e-07
chr1-179882043-179882841	1.923430517081215e-07
chr1-240691849-240692628	6.902681093379215e-08
chr1-109307480-109308315	1.5162596866957756e-07
chr1-20551989-20552889	8.62689475411571e-08
chr1-8702942-8703875	1.2652002112645278e-07
chr1-155084670-155085565	1.446941695348869e-07
chr1-246566021-246566883	1.3700510237413255e-07
chr1-28328654-28329558	9.733653882904036e-08
chr1-21658916-21659808	4.118308183365116e-08
chr1-43530433-43531261	5.626995402963075e-08
chr1-55214943-55215828	1.052003497648002e-07
chr1-41515889-41516738	1.1871446048417056e-07
chr1-25198411-25199326	1.3065580617421801e-07
chr1-235504206-235505074	1.0170532505071606e-07
chr1-173476732-173477652	8.900671844003227e-08
chr1-108972633-108973497	4.6658627184115176e-08
chr1-70806989-70807906	1.1213215600491822e-07
chr1-175878121-175879011	1.0694786567455594e-07
chr1-213987482-213988365	7.327908946308526e-08
chr1-230642081-230642967	9.174448933890744e-08
chr1-2577943-2578868	6.069699054478406e-08
chr1-16352028-16352908	9.069598405631041e-08
chr1-35882734-35883569	8.591944578029143e-08
chr1-47572469-47573398	1.0654011362021265e-07
chr1-161165796-161166718	1.0287033092026832e-07
chr1-200409663-200410516	9.040473258892234e-08
chr1-182601350-182602202	4.770713601942589e-08
chr1-206722456-206723326	5.580395168180985e-08
chr1-223142816-223143686	6.116299289260496e-08
chr1-156053396-156054100	8.393892869662523e-08
chr1-110390483-110391298	6.226975557410697e-08
chr1-181152725-181153623	6.261925733497264e-08
chr1-146051880-146052778	1.0024906060834837e-07
chr1-176206898-176207762	2.047504068514172e-07
chr1-184838368-184839277	5.6502955203541205e-08
chr1-4485109-4486009	4.6483876303682337e-08
chr1-91830140-91831007	9.98995588474827e-08
chr1-21345043-21345898	1.0502559888436735e-07
chr1-229238606-229239507	1.4096613654146495e-07
chr1-150235739-150236651	8.591944578029143e-08
chr1-113140422-113141256	5.06196577987339e-08
chr1-35930593-35931515	1.0316158238765638e-07
chr1-112465911-112466767	4.176558832114097e-08
chr1-21231919-21232756	1.217434828504338e-07
chr1-113904698-113905586	1.2331624077432934e-07
chr1-27351189-27352061	1.937410587515842e-07
chr1-230136800-230137539	4.5085865707505945e-08
chr1-103569712-103570592	1.261705193655871e-07
chr1-39576421-39577336	1.085788738919291e-07
chr1-225771984-225772783	5.370693401118842e-08
chr1-42924031-42924894	1.0927788451908782e-07
chr1-46036786-46037683	1.096273862799535e-07
chr1-95072356-95073173	1.0787987037019775e-07
chr1-34019295-34020156	1.275102761155722e-07
chr1-93180106-93180945	1.5156771837609995e-07
chr1-7727738-7728662	6.291050880236071e-08
chr1-179002469-179003357	1.0240432857244741e-07
chr1-58249880-58250778	1.2378224312215025e-07
chr1-144551687-144552487	8.446318133792374e-08
chr1-201695932-201696756	1.0595760358000916e-07
chr1-119647804-119648676	1.1265640864621673e-07
chr1-150363638-150364439	5.265842517587771e-08
chr1-226702997-226703939	4.951289866994557e-08
chr1-63367183-63368092	1.5890728377598862e-07
chr1-41371960-41372855	3.623179267719934e-08
chr1-39538873-39539727	9.628802644101597e-08
chr1-115908448-115909332	6.588128087514633e-08
chr1-211133802-211134660	1.03219832681134e-07
chr1-112880724-112881578	7.467710361197533e-08
chr1-46247035-46247959	1.6752835563238477e-07
chr1-16217128-16217997	1.236074922417174e-07
chr1-10796217-10797091	3.3202766758222424e-08
chr1-6602560-6603423	1.16034939878773e-07
chr1-160981673-160982559	6.250275674801742e-08
chr1-237041767-237042572	8.125940809122767e-08
chr1-229984195-229985068	1.3735460413499823e-07
chr1-33472115-33472993	1.1032638980168485e-07
chr1-151165690-151166547	8.889021785307705e-08
chr1-115138662-115139572	1.5914028494989907e-07
chr1-13543599-13544455	7.677412128259675e-08
chr1-36207245-36208087	9.168623904542983e-08
chr1-33161082-33162000	1.1137490218970925e-07
chr1-230112098-230112999	4.438685863306091e-08
chr1-33180498-33181363	5.679421022364295e-08
chr1-224113867-224114637	7.70071224565072e-08
chr1-39883041-39883936	1.3484984151546087e-07
chr1-228213208-228214049	8.661844930202278e-08
chr1-27830427-27831286	3.687254945816676e-08
chr1-230084095-230085053	4.065882919235264e-08
chr1-44799675-44800578	1.614703108998583e-07
chr1-11645508-11646387	9.867629557902546e-08
chr1-40612062-40612973	8.661844930202278e-08
chr1-117605483-117606401	1.6869336150193703e-07
chr1-208024785-208025704	7.508485566631862e-08
chr1-209747480-209748392	1.0793812066367536e-07
chr1-209675108-209675967	1.707321359845082e-07
chr1-59986298-59987170	9.360850583561842e-08
chr1-3262976-3263846	8.708445164984369e-08
chr1-32500265-32501177	6.995881562943396e-08
chr1-230268492-230269368	6.08717414252169e-08
chr1-2194687-2195505	1.03219832681134e-07
chr1-36223904-36224795	1.5896553406946623e-07
chr1-147670108-147670848	1.0554985152566587e-07
chr1-155172672-155173614	8.923971961394273e-08
chr1-190474633-190475209	7.316258887613003e-08
chr1-235328139-235328957	1.39451628911047e-07
chr1-214660699-214661607	9.669577849535926e-08
chr1-213615099-213615897	1.1201565541796299e-07
chr1-148371184-148372093	2.2135179023052842e-08
chr1-200890851-200891792	9.652102761492642e-08
chr1-197787655-197788551	1.0496734859088974e-07
chr1-223845689-223846595	1.0648186332673504e-07
chr1-246492285-246493170	1.3135480969594937e-07
chr1-202122411-202123275	1.1120015130927641e-07
chr1-48195810-48196687	2.999899351152635e-08
chr1-165630609-165631533	1.4108263712842017e-07
chr1-18922020-18922930	5.539619607475288e-08
chr1-24575814-24576675	4.8231388660724406e-08
chr1-28235603-28236478	7.176458183266732e-08
chr1-22349819-22350601	6.9318057960288115e-09
chr1-44739319-44740199	7.048306827073247e-08
chr1-109994339-109995183	1.1038464009516247e-07
chr1-43073385-43074274	9.087073493674325e-08
chr1-112716038-112716903	7.595861717391017e-08
chr1-36365915-36366813	7.438585214458726e-08
chr1-109739866-109740807	1.372963538415206e-07
chr1-36397370-36398180	9.4424009944305e-08
chr1-185316969-185317867	1.0275383033331309e-07
chr1-59150739-59151674	1.4912121315546756e-08
chr1-35078990-35079877	9.226874198020596e-08
chr1-248837974-248838721	2.2711859060109418e-07
chr1-10694332-10695198	1.1521942866465906e-07
chr1-44730798-44731627	8.399717899010284e-08
chr1-226633853-226634725	1.5733452585209307e-07
chr1-28648017-28648741	4.817313836724679e-08
chr1-5975018-5975903	8.178366073252619e-08
chr1-155934055-155934934	6.221150528062935e-08
chr1-54764232-54765134	4.561011834880446e-08
chr1-3218953-3219883	1.4568442452400632e-07
chr1-25543183-25544112	1.477814493000551e-07
chr1-1511475-1512349	1.0246257886592502e-07
chr1-21663059-21663844	3.355227207180178e-08
chr1-161986153-161987074	5.2949676643265775e-08
chr1-43706994-43707916	9.279300172693183e-08
chr1-33382454-33383320	2.994074321804874e-08
chr1-23800356-23801258	8.242441396077993e-08
chr1-155859124-155859871	8.242441396077993e-08
chr1-160291220-160292077	5.213417253457919e-08
chr1-13540703-13541575	9.203574080629551e-08
chr1-9004801-9005750	4.3687851558615876e-08
chr1-118184789-118185679	1.495872083978611e-07
chr1-99969549-99970421	2.064979156557456e-07
chr1-154479645-154480524	1.1283115952664957e-07
chr1-93681411-93682228	1.358983467980579e-07
chr1-1787825-1788723	1.0415184448220316e-07
chr1-164753646-164754562	3.151350469465797e-08
chr1-201009967-201010865	6.867730206749911e-08
chr1-8463369-8464096	1.9572159004610512e-08
chr1-205918701-205919606	6.145424435999303e-08
chr1-4652446-4653321	1.1067589156255053e-07
chr1-20696343-20697229	5.580395168180985e-08
chr1-55021764-55022684	4.4270358046105684e-08
chr1-11907598-11908423	9.349200524866319e-08
chr1-112501643-112502497	8.364767722923716e-08
chr1-38817879-38818799	2.6562213761849307e-08
chr1-89843058-89843895	6.669679208926027e-08
chr1-201650032-201650916	8.411367957705806e-08
chr1-203278252-203279179	1.279180281699155e-07
chr1-6701456-6702377	5.8483472287207405e-08
chr1-201559431-201560326	7.479360419893055e-08
chr1-41573920-41574640	9.378325671605126e-09
chr1-227431640-227432540	1.4149038918276347e-07
chr1-114716394-114717310	9.191924021934028e-08
chr1-1173492-1174276	5.423118665248694e-08
chr1-53238133-53239056	8.673494988897801e-08
chr1-226083017-226083901	1.7440190447359782e-07
chr1-211654892-211655711	6.599778146210156e-08
chr1-117067569-117068367	3.3435771484846555e-08
chr1-235326855-235327643	7.572560889457236e-08
chr1-109532729-109533291	1.0991863774734156e-07
chr1-41432392-41433322	4.007632270486283e-08
chr1-16872253-16873100	1.1626794105268345e-07
chr1-60903514-60904282	6.209500469367413e-08
chr1-214328620-214329505	6.564827970123588e-08
chr1-183635457-183636384	1.0531685035175542e-07
chr1-235971444-235972365	8.77834622770024e-08
chr1-58783661-58784576	1.3118005881551653e-07
chr1-54864943-54865841	1.1149140277666447e-07
chr1-27299151-27300014	1.0636536273977981e-07
chr1-19715356-19716203	9.745303941599559e-08
chr1-53945545-53946437	1.5011146103915962e-07
chr1-153553816-153554666	6.104649230564974e-08
chr1-155312951-155313851	5.854172258068502e-08
chr1-204363291-204364046	3.2037757335956485e-08
chr1-47696516-47697497	1.22617237252598e-07
chr1-179081665-179082505	1.575092767325259e-07
chr1-50976972-50977491	5.760971433232953e-08
chr1-23367993-23368743	9.331725436823035e-08
chr1-88992398-88993328	1.3665560061326687e-07
chr1-204296199-204297033	1.2587926789819903e-07
chr1-2750078-2750921	1.9181879906682298e-07
chr1-35031378-35032285	3.448428032015727e-08
chr1-183915764-183916638	1.1923872023089643e-07
chr1-8438708-8439546	7.374509891633352e-08
chr1-182789189-182790075	9.314250348779751e-08
chr1-3827530-3828453	6.547352882080304e-08
chr1-88462410-88463255	1.199377237526278e-07
chr1-161993945-161994700	8.452143163140136e-08
chr1-222738340-222739260	1.578587749406779e-08
chr1-176958965-176959882	6.990056533595634e-08
chr1-154970374-154971280	1.0240432857244741e-07
chr1-155562518-155563386	1.2692777318079607e-07
chr1-10209988-10210898	1.287917967829344e-07
chr1-89198248-89199145	6.72792950240364e-08
chr1-85406989-85407813	1.611207949281379e-07
chr1-172532533-172533429	1.4667467951312574e-07
chr1-100463547-100464452	2.801847642786015e-08
chr1-93813909-93814718	1.184232090167825e-07
chr1-32200544-32201506	7.537610713370668e-08
chr1-85580530-85581105	5.8483472287207405e-08
chr1-161020799-161021686	3.6756045318497854e-08
chr1-169426910-169427785	5.970673555566464e-08
chr1-156920114-156921017	1.5651902174340648e-07
chr1-44587795-44588695	8.830771491830092e-08
chr1-28369355-28370208	1.0415184448220316e-07
chr1-109112362-109113189	1.0560810181914349e-07
chr1-151790139-151791004	8.661844930202278e-08
chr1-155166107-155166896	1.5815002996077965e-07
chr1-26864744-26865663	1.584412814281677e-07
chr1-227753686-227754569	8.481268309878942e-08
chr1-203026124-203026941	7.164808124571209e-08
chr1-208202776-208203627	3.1047502346837064e-08
chr1-204083944-204084864	5.370693401118842e-08
chr1-158818575-158819474	1.087536318777893e-07
chr1-147699783-147700650	8.830771491830092e-08
chr1-204300936-204301853	7.665762069564153e-08
chr1-19454481-19455416	3.535803472232146e-08
chr1-55584594-55585503	8.795821315743524e-08
chr1-15323238-15324145	1.901295405559722e-07
chr1-23902421-23903360	1.3182081204377027e-07
chr1-15691186-15692070	1.4038363360668882e-07
chr1-16498818-16499699	1.7195539214753808e-07
chr1-157963409-157964307	6.3318260856704e-08
chr1-182120542-182121477	3.331927089789133e-08
chr1-7388635-7389559	1.0030731090182599e-07
chr1-156601194-156602050	1.6391682322591805e-07
chr1-147927998-147928865	9.075423434978802e-08
chr1-68111615-68112481	1.522084858152084e-07
chr1-155609627-155610530	1.2564626672428858e-07
chr1-88036308-88037212	4.869739456125899e-08
chr1-100894421-100895348	1.4539317305661825e-07
chr1-209435339-209436182	7.823037861953708e-08
chr1-208184537-208185395	6.745404590446924e-08
chr1-149886326-149887245	9.588027438667268e-08
chr1-86915428-86916149	1.0112281501051257e-07
chr1-185733916-185734692	1.067731147941231e-07
chr1-90419883-90420714	8.982222254871886e-08
chr1-101203799-101204666	1.2698602347427368e-07
chr1-3491045-3491911	8.358942693575955e-08
chr1-52055992-52056762	1.371798532545654e-07
chr1-28259097-28259923	1.2465601173516916e-07
chr1-154607543-154608469	1.2203473431782186e-07
chr1-23916507-23917379	2.2542932853752973e-08
chr1-60969848-60970516	8.026914599668089e-08
chr1-91885660-91886548	1.4667467951312574e-07
chr1-28088197-28089067	8.556994401942575e-08
chr1-38941403-38942240	2.4406947574107107e-08
chr1-20185889-20186717	6.518227735341497e-08
chr1-12619537-12620352	7.613336805434301e-08
chr1-202126163-202127070	5.2541924588922484e-08
chr1-66275261-66276113	6.395901408495774e-08
chr1-43237832-43238749	3.8154059467387924e-08
chr1-151399072-151399905	7.34538403435181e-08
chr1-204806791-204807703	7.083257003159815e-08
chr1-119978146-119979028	1.0927788451908782e-07
chr1-224503224-224504113	8.341467605532671e-08
chr1-205321296-205322125	1.389273762697485e-07
chr1-50109668-50110431	7.933714130103908e-08
chr1-10032458-10033270	1.7416890329968737e-07
chr1-53681123-53682030	6.320176026974877e-08
chr1-150162841-150163680	5.1784667220999836e-08
chr1-245458912-245459780	7.042481797725486e-08
chr1-161749454-161750321	8.254091454773516e-08
chr1-17053708-17054624	1.0106456471703495e-07
chr1-116418115-116419027	1.6036354111292894e-07
chr1-36374319-36374929	3.337752119136894e-08
chr1-109643138-109644005	1.1719994574832526e-07
chr1-226708569-226709467	6.780354766533492e-08
chr1-207922231-207923168	5.50466943138872e-08
chr1-6554057-6554947	5.8075720232864114e-08
chr1-103108336-103109099	1.5826653054773487e-07
chr1-224329832-224330711	1.5331524139128305e-07
chr1-220527845-220528622	4.718287982541369e-08
chr1-9558114-9558991	7.036656768377725e-08
chr1-84505837-84506791	8.440493104444613e-08
chr1-54349918-54350802	4.613437099010298e-08
chr1-30798308-30799195	6.867730206749911e-08
chr1-26826202-26827097	5.7667964625807144e-08
chr1-155244293-155245192	8.679320018245562e-08
chr1-39076234-39077162	1.17840698976579e-07
chr1-149885255-149885959	6.611428204905678e-08
chr1-167687551-167688450	1.367721012002221e-07
chr1-180187923-180188798	4.491111127435943e-08
chr1-234599666-234600604	1.2727727494166174e-07
chr1-25819478-25820369	8.312342458793864e-08
chr1-40477044-40477798	4.986240398352493e-08
chr1-6199179-6200105	1.6846036032802658e-07
chr1-110733897-110734810	2.644571317489408e-08
chr1-234610592-234611345	1.204619763939263e-07
chr1-2259656-2260444	1.5512100048908906e-07
chr1-10179321-10180233	4.205683978852903e-08
chr1-164588428-164589246	5.894947463502831e-08
chr1-234550162-234550984	7.578385918804997e-08
chr1-35450828-35451660	9.68705293757921e-08
chr1-112849480-112850395	8.784171257048001e-08
chr1-13748927-13749824	9.652102761492642e-08
chr1-93447668-93448497	8.644369842158994e-08
chr1-33367466-33368254	6.960931386856828e-08
chr1-205750055-205750752	8.586119548681381e-08
chr1-120942065-120942963	3.069799703325771e-08
chr1-15409414-15410316	1.0380233561591012e-07
chr1-96721538-96722228	7.415285097067681e-08
chr1-100352000-100352846	6.937631269465783e-08
chr1-108816445-108817196	8.539519313899291e-08
chr1-151510924-151511822	1.3962637979147985e-07
chr1-40309366-40310165	8.690970076941085e-08
chr1-173190163-173191067	7.85216371923525e-08
chr1-22451624-22452436	1.0986038745386395e-07
chr1-204213939-204214797	3.157175498813558e-08
chr1-17991939-17992858	4.619262483629427e-08
chr1-234978302-234979118	7.537610713370668e-08
chr1-181485091-181485961	4.159083744070813e-08
chr1-27521404-27522087	1.5471324843474576e-07
chr1-181206766-181207612	8.160890985209335e-08
chr1-108876521-108877421	8.219141278686948e-08
chr1-222712199-222712990	1.1685044398745958e-07
chr1-205994031-205994897	3.902781386955212e-08
chr1-225809667-225810584	9.4424009944305e-08
chr1-25922615-25923516	1.1108365072232118e-07
chr1-150515268-150516131	1.0176357534419367e-07
chr1-34852477-34853370	5.7318462864941466e-08
chr1-167697551-167698416	4.3862605991762393e-08
chr1-223748668-223749482	4.322184921079497e-08
chr1-166422424-166423334	7.17063315391897e-08
chr1-231192446-231193242	3.477553178754533e-08
chr1-246689326-246690165	1.1906396224503624e-07
chr1-85577714-85578364	4.1882088908096193e-08
chr1-31694618-31695542	6.692979326317072e-08
chr1-203273038-203273809	1.0485084800393452e-07
chr1-204818931-204819778	8.889021785307705e-08
chr1-225923862-225924711	9.226874198020596e-08
chr1-226870197-226871131	8.044389687711373e-08
chr1-1059161-1059958	1.1481167661031577e-07
chr1-3069378-3070235	9.057948346935518e-08
chr1-243507970-243508898	5.7493213745374305e-08
chr1-207823663-207824579	9.576377379971746e-08
chr1-240091487-240092394	7.025006709682202e-08
chr1-206106339-206107143	4.118308183365116e-08
chr1-150974352-150975242	1.081128715441082e-07
chr1-6486213-6487097	9.995780914096031e-08
chr1-109655736-109656627	1.2652002112645278e-07
chr1-166838955-166839831	9.716178794860753e-08
chr1-3424493-3425300	8.044389687711373e-08
chr1-230753429-230754284	5.108566369926848e-08
chr1-15584555-15585377	9.203574080629551e-08
chr1-156413320-156414076	8.696795106288846e-08
chr1-171840995-171841883	1.096273862799535e-07
chr1-211577409-211578226	2.5746707876805885e-08
chr1-21936990-21937870	6.192025381324129e-08
chr1-116138755-116139679	1.2867529619597917e-07
chr1-226432883-226433768	5.114391399274609e-08
chr1-21334233-21335119	1.0980213716038634e-07
chr1-39080973-39081836	3.5008532961455785e-08
chr1-43991300-43992172	6.512402705993736e-08
chr1-78114001-78114903	2.6096211414028403e-08
chr1-200620435-200621281	9.139498757804176e-08
chr1-214337132-214338041	9.471526851712042e-08
chr1-42958547-42959393	1.0671486450064549e-07
chr1-11784801-11785656	8.836596521177853e-08
chr1-115642489-115643102	4.0542328605397415e-08
chr1-25239490-25240426	1.521502355217308e-07
chr1-155273036-155273873	8.056039746406896e-08
chr1-230212205-230213071	1.1679219369398197e-07
chr1-209704335-209705261	3.0115494098481577e-08
chr1-15128260-15129161	1.2547151584385574e-07
chr1-161013299-161014204	1.667128515236982e-07
chr1-23403572-23404474	7.869638807278534e-08
chr1-159780483-159781325	1.1364667074076351e-07
chr1-108830171-108831067	5.3532183130755584e-08
chr1-93878746-93879587	9.052123317587757e-08
chr1-235160885-235161736	6.279400821540548e-08
chr1-243730140-243731017	9.413275847691693e-08
chr1-231693670-231694292	7.415285097067681e-08
chr1-63774790-63775552	5.6095203149197914e-08
chr1-145425237-145425920	1.4044188390016643e-07
chr1-183469832-183470609	2.860098113899312e-08
chr1-203006958-203007834	1.124816577657839e-07
chr1-62436135-62436940	8.999698053457905e-08
chr1-17405856-17406738	8.859896638568898e-08
chr1-241847640-241848536	1.539559946195368e-07
chr1-12152992-12153898	7.176458183266732e-08
chr1-27914217-27915128	7.025006709682202e-08
chr1-12229589-12230505	6.762879678490208e-08
chr1-151047624-151048008	6.652203410340007e-08
chr1-180502386-180503173	6.757054649142447e-08
chr1-65687442-65688366	4.118308183365116e-08
chr1-27556881-27557825	9.349200524866319e-08
chr1-48471788-48472637	1.2121923020913528e-07
chr1-47725980-47726816	9.896754704641353e-08
chr1-3105205-3106134	1.3758760530890868e-07
chr1-217078005-217078848	1.428884104370809e-07
chr1-207052800-207053684	9.139498757804176e-08
chr1-119948276-119949152	9.081248464326563e-08
chr1-46198014-46198941	8.283216601512322e-08
chr1-158177428-158178240	1.4813095106092078e-07
chr1-173669269-173670114	5.300792693674339e-08
chr1-147599449-147600374	1.1673394340050436e-07
chr1-85259240-85260164	1.1510292807770384e-07
chr1-31733415-31734266	9.500651998450849e-08
chr1-39102293-39103193	5.55709505078994e-08
chr1-15042578-15043481	1.1463692572988293e-07
chr1-109483518-109484297	1.6554783144329122e-07
chr1-36400759-36401618	7.508485566631862e-08
chr1-114081163-114082056	8.353117664228193e-08
chr1-25566532-25567477	8.399717899010284e-08
chr1-46302972-46303892	7.98613939423376e-08
chr1-36420582-36421493	5.265842517587771e-08
chr1-236394930-236395847	3.180475616204603e-08
chr1-243849067-243849948	9.803554235077172e-08
chr1-29323496-29324403	6.098824201217212e-08
chr1-151006386-151007205	4.613437099010298e-08
chr1-212608194-212609089	8.766696169004717e-08
chr1-113811912-113812771	1.994496159340997e-07
chr1-154272033-154272881	6.599778146210156e-08
chr1-156751390-156752249	1.384613739219276e-07
chr1-53572341-53573210	4.53188668814164e-08
chr1-64469803-64470624	7.188108241962254e-08
chr1-206612039-206612970	8.556994401942575e-08
chr1-197915729-197916613	7.234708476744345e-08
chr1-119737216-119737913	4.118308183365116e-08
chr1-207064250-207065186	4.33383497977502e-08
chr1-37474093-37474981	1.7614942748878093e-07
chr1-169367501-169368353	8.341467605532671e-08
chr1-223802452-223803302	7.60751177608654e-08
chr1-153790021-153790830	1.1883096107112578e-07
chr1-2227423-2228285	1.0741386802237685e-07
chr1-59759085-59759965	4.473636039392659e-08
chr1-70354255-70355040	1.4807270076744317e-07
chr1-160342871-160343789	7.386159950328874e-08
chr1-203795324-203796154	8.155065955861573e-08
chr1-222546720-222547605	1.3397608711329667e-07
chr1-53196438-53197254	9.209399109977312e-08
chr1-155011729-155012596	1.7620767778225854e-07
chr1-234535632-234536502	1.9350805757767375e-07
chr1-171741753-171742656	1.0094806413007973e-07
chr1-155227193-155228067	1.2401525850691542e-07
chr1-68140656-68141401	3.611529209024411e-08
chr1-64363133-64363805	2.405744403688459e-08
chr1-234609813-234610470	1.3164606116333744e-07
chr1-39559138-39559997	9.232699937911093e-08
chr1-175023002-175023916	6.005623731653031e-08
chr1-222643720-222644655	6.023098819696315e-08
chr1-234675885-234676774	1.0112281501051257e-07
chr1-13699931-13700799	5.230892341501203e-08
chr1-3423143-3423856	1.3665560061326687e-07
chr1-1273551-1274462	7.968664306190476e-08
chr1-17059469-17060356	8.982222254871886e-08
chr1-17419552-17420458	1.063071124463022e-07
chr1-145891616-145892495	9.768604058990604e-08
chr1-3624370-3625280	7.823037861953708e-08
chr1-147540903-147541585	7.007531621638918e-08
chr1-225746511-225747388	7.450235273154249e-08
chr1-27504518-27505294	1.3292756761984492e-07
chr1-155135325-155136223	1.3298581791332253e-07
chr1-217964647-217965486	6.448327383168362e-08
chr1-1425510-1426435	1.1498642749074861e-07
chr1-53889424-53890318	5.626995402963075e-08
chr1-65148462-65149346	7.164808124571209e-08
chr1-32221887-32222818	9.244349996606616e-08
chr1-226676969-226677908	8.003614482277044e-08
chr1-67618340-67619149	1.199959740461054e-07
chr1-201258590-201259435	2.877573201942596e-08
chr1-205276119-205276941	4.415385745915046e-08
chr1-160078263-160079080	7.048306827073247e-08
chr1-19251230-19252142	1.063071124463022e-07
chr1-213050927-213051856	5.5512700214421784e-08
chr1-161045004-161045514	1.0688961538107833e-07
chr1-25616155-25617034	1.60654792580317e-07
chr1-158117570-158118453	9.436575965082739e-08
chr1-68383891-68384781	9.652102761492642e-08
chr1-212566381-212567262	1.0170532505071606e-07
chr1-61742199-61743158	7.508485566631862e-08
chr1-33632919-33633877	4.502761541402833e-08
chr1-183590320-183591267	3.425127559353314e-08
chr1-120176038-120176932	6.221150528062935e-08
chr1-58546318-58547104	1.2121923020913528e-07
chr1-26542025-26542798	9.069598405631041e-08
chr1-225427705-225428579	8.62689475411571e-08
chr1-166947157-166948014	1.2419000938734825e-07
chr1-110053508-110054284	1.4760669841962226e-07
chr1-56578954-56579717	8.108465721079483e-08
chr1-58903381-58904322	1.1108365072232118e-07
chr1-9689113-9689962	9.780254117686127e-08
chr1-28246832-28247729	1.4306316131751373e-07
chr1-234862824-234863671	1.354905947437146e-07
chr1-168085065-168085856	8.42884304574909e-08
chr1-16073213-16074089	7.34538403435181e-08
chr1-40508380-40509236	1.1556893042552474e-07
chr1-231040695-231041450	9.960830738009463e-08
chr1-213982672-213983618	1.377041058958639e-07
chr1-229257840-229258643	4.240634154939471e-08
chr1-158124730-158125626	1.1376317132771874e-07
chr1-193121565-193122439	2.0143012591233855e-07
chr1-160046310-160047189	1.0537510064523303e-07
chr1-203626399-203627329	1.0257907945288025e-07
chr1-214281029-214281764	5.795921964590889e-08
chr1-161045623-161046212	1.4597567599139438e-07
chr1-23168410-23169245	9.774429088338366e-08
chr1-27725394-27726292	1.3403433740677428e-07
chr1-156625491-156626313	6.349301173713684e-08
chr1-155323933-155324807	9.576377379971746e-08
chr1-203305049-203305911	1.6211106412811205e-07
chr1-8525604-8526417	1.1195740512448538e-07
chr1-155044524-155045417	7.362859832937829e-08
chr1-206489864-206490726	7.724012363041766e-08
chr1-198937043-198937682	4.933814778951273e-08
chr1-7247827-7248679	7.689062186955198e-08
chr1-4397985-4398829	8.33564257618491e-08
chr1-19139392-19140180	6.174549582738109e-08
chr1-92943095-92943953	4.3513100678183037e-08
chr1-197902346-197903271	7.968664306190476e-08
chr1-92993767-92994610	5.2367173708489645e-08
chr1-52726082-52726971	1.0426834506915839e-07
chr1-32701296-32702166	7.624986864129824e-08
chr1-827049-827868	1.3968463008495746e-07
chr1-168342395-168343270	5.964848526218702e-08
chr1-171485009-171485849	7.129857948484641e-08
chr1-247103948-247104801	5.7318462864941466e-08
chr1-59669543-59670436	7.951189218147192e-08
chr1-229148595-229149505	1.1591843929181778e-07
chr1-220093774-220094630	1.1073414185602815e-07
chr1-11286593-11287433	4.397910657871762e-08
chr1-3347874-3348765	1.1853970960373772e-07
chr1-97145111-97145991	1.2494726320255722e-07
chr1-18230558-18231485	6.250275674801742e-08
chr1-109099735-109100606	8.073515544992915e-08
chr1-93845887-93846709	1.2244248637216515e-07
chr1-54499351-54500125	5.498844402040959e-08
chr1-109773392-109774292	8.95892213748084e-08
chr1-160376315-160377101	1.0129756589094541e-07
chr1-191297193-191298119	1.0607410416696439e-07
chr1-6613059-6613904	1.1906396224503624e-07
chr1-156480531-156481341	5.836697170025218e-08
chr1-18941123-18941944	1.3420908828720712e-07
chr1-228457347-228458210	1.1871446048417056e-07
chr1-173867784-173868672	1.1976297287219495e-07
chr1-16078716-16079569	1.5453849755431293e-07
chr1-169586111-169586959	1.0415184448220316e-07
chr1-1182600-1183455	6.692979326317072e-08
chr1-46301676-46302563	4.2464591842872323e-08
chr1-58773042-58774019	4.1532587147230515e-08
chr1-17236753-17237645	7.333733975656287e-08
chr1-24714693-24715625	1.0345283385504445e-07
chr1-23554573-23555457	7.601686746738778e-08
chr1-161313897-161314765	1.1626794105268345e-07
chr1-31644493-31645412	1.087536318777893e-07
chr1-181088211-181089088	1.0846237330497388e-07
chr1-160112074-160112972	8.539519313899291e-08
chr1-41802836-41803570	1.438786600971298e-08
chr1-167714147-167715040	1.3752935501543107e-07
chr1-245234423-245235254	4.223159066896187e-08
chr1-179877424-179878317	1.018800759311489e-07
chr1-94592126-94593021	1.7894544157570635e-07
chr1-163399760-163400649	9.238524967258854e-08
chr1-212514623-212515524	6.215325498715174e-08
chr1-184283822-184284746	6.920156181422499e-08
chr1-44019218-44020034	1.1213215600491822e-07
chr1-229882698-229883571	5.667770963668772e-08
chr1-39104796-39105731	6.652203410340007e-08
chr1-48677180-48678057	1.3042280500030756e-07
chr1-174021966-174022798	1.2692777318079607e-07
chr1-19079415-19080328	3.65230441445874e-08
chr1-61049862-61050641	1.1760769780266855e-07
chr1-47508636-47509395	7.252183564787629e-08
chr1-145960224-145961102	1.9595458411458822e-07
chr1-156054509-156055324	7.077431973812054e-08
chr1-160837331-160838234	1.1003513833429679e-07
chr1-181189618-181190448	7.322083916960764e-08
chr1-83692270-83693170	1.3799537157410668e-07
chr1-203127825-203128636	5.423118665248694e-08
chr1-243713307-243714183	9.815204293772695e-08
chr1-117758528-117759425	1.932168061102857e-07
chr1-205227478-205228357	1.1877271077764817e-07
chr1-108199886-108200791	5.953198112251812e-08
chr1-116426148-116427029	1.087536318777893e-07
chr1-202957890-202958746	1.2652002112645278e-07
chr1-30888181-30889032	8.114290750427244e-08
chr1-41776852-41777791	2.7552472303682407e-08
chr1-185315891-185316801	8.813296403786808e-08
chr1-47333680-47334566	1.1551068013204713e-07
chr1-27772772-27773621	8.2715665428168e-08
chr1-94599136-94599991	1.0822937213106343e-07
chr1-46132484-46133445	1.5739277614557068e-07
chr1-234912647-234913573	1.6251881618245534e-08
chr1-229625716-229626657	9.634627673449359e-08
chr1-65002305-65003214	8.079340574340677e-08
chr1-9128910-9129791	1.0787987037019775e-07
chr1-25909012-25909850	3.792105474076379e-08
chr1-151281111-151281582	1.614703108998583e-07
chr1-206684531-206685294	3.524153413536624e-08
chr1-65254067-65254905	1.105593909755953e-07
chr1-153880725-153881624	7.689062186955198e-08
chr1-75724161-75725065	9.209399109977312e-08
chr1-156689201-156690043	5.073615838568912e-08
chr1-45360634-45361526	4.916339690907989e-08
chr1-225447361-225448243	1.5809177966730203e-07
chr1-244862735-244863634	9.722003824208514e-08
chr1-220776522-220777376	1.5628600635864132e-07
chr1-42462836-42463695	6.355126203061445e-08
chr1-153617307-153618130	1.7213014302797092e-07
chr1-121097214-121098053	1.2494726320255722e-07
chr1-40708812-40709777	5.428943694596455e-08
chr1-52365857-52366706	8.953097108133079e-08
chr1-52054796-52055607	6.564827970123588e-08
chr1-66556047-66556971	3.867831210868644e-08
chr1-239897792-239898710	9.471526851712042e-08
chr1-26716626-26717478	7.74148745108505e-08
chr1-39785422-39786362	3.0872747913690546e-08
chr1-165862053-165862927	3.547453530927669e-08
chr1-55277268-55278060	8.586119548681381e-08
chr1-234373105-234374023	6.885205294793195e-08
[truncated: 22,808 more rows]
