# Supplementary material for: MultiGATE: integrative analysis and regulatory inference in spatial multi-omics data via graph representation learning
Source: Nat Commun. 2025 Oct 24;16:9403. doi: 10.1038/s41467-025-63418-x (PMC12552752; doi:10.1038/s41467-025-63418-x)
Supplement: Supplementary file 4 — Source Data [file 41467_2025_63418_MOESM4_ESM.zip › Source Data/SupplementaryFig21.csv]

Gene	pathway	Protein	score
Sh2b3	CD3pathway	CD3	0.19416584
Chuk	CD3pathway	CD3	0.16648783
Akt1	CD3pathway	CD3	0.20101453
Grap2	CD3pathway	CD3	0.44942108
Creb1	CD3pathway	CD3	0.45719215
Pik3r1	CD3pathway	CD3	0.9038525
Nfkb1	CD3pathway	CD3	0.50032014
Plcg2	CD3pathway	CD3	0.13834429
Ighg1	CD3pathway	CD3	0.17830043
Hck	CD3pathway	CD3	0.48997855
Cblb	CD3pathway	CD3	0.72447526
Grb2	CD3pathway	CD3	0.4178936
Prkcq	CD3pathway	CD3	0.35133877
Fyn	CD3pathway	CD3	0.68080837
Pdpk1	CD3pathway	CD3	0.14613192
Zap70	CD3pathway	CD3	0.90204924
Card11	CD3pathway	CD3	0.39271843
Malt1	CD3pathway	CD3	0.17597023
Cd8b1	CD3pathway	CD3	0.8957881
Cd247	CD3pathway	CD3	0.2830491
Lat	CD3pathway	CD3	0.9588351
Lck	CD3pathway	CD3	0.918783
Fgr	CD3pathway	CD3	0.62189144
Cd3d	CD3pathway	CD3	0.949495
Rela	CD3pathway	CD3	0.62300277
Itpr1	CD3pathway	CD3	0.48833677
Vav1	CD3pathway	CD3	0.26474693
Ighg3	CD3pathway	CD3	0.2012975
Plcg1	CD3pathway	CD3	0.9589421
Cd3e	CD3pathway	CD3	0.9928261
Itpr2	CD3pathway	CD3	0.8406248
Cd8a	CD3pathway	CD3	0.90861654
Cd4	CD3pathway	CD3	0.62674946
Map3k14	CD3pathway	CD3	0.14952213
Lyn	CD3pathway	CD3	0.26013443
Lcp2	CD3pathway	CD3	0.041620024
Itpr3	CD3pathway	CD3	0.3758768
Map4k1	CD3pathway	CD3	0.30799574
Ikbkb	CD3pathway	CD3	0.8601633
Iglc1	CD3pathway	CD3	0.12562642
Iglc3	CD3pathway	CD3	0.40939343
Prkcd	CD3pathway	CD3	0.72329557
Iglc2	CD3pathway	CD3	0.31181574
Rel	CD3pathway	CD3	0.2668258
Nfkbia	CD3pathway	CD3	0.6285975
Syk	CD3pathway	CD3	0.52470595
Ighg2c	CD3pathway	CD3	0.05945038
Igkc	CD3pathway	CD3	0.0
Ccl3	MacrophagePathway	CD3	0.21539609
Ccr4	MacrophagePathway	CD3	0.07330531
Il1rl1	MacrophagePathway	CD3	0.013681464
Mapk13	MacrophagePathway	CD3	0.08812344
Map2k6	MacrophagePathway	CD3	1.0
Bmp3	MacrophagePathway	CD3	0.22017762
Il1rl2	MacrophagePathway	CD3	0.035158984
Ngf	MacrophagePathway	CD3	0.062669344
Casp12	MacrophagePathway	CD3	0.068510406
Bmp6	MacrophagePathway	CD3	0.3464772
Tab3	MacrophagePathway	CD3	0.5448847
Il1rap	MacrophagePathway	CD3	0.5685183
Tirap	MacrophagePathway	CD3	0.21898754
Bmp4	MacrophagePathway	CD3	0.20938955
Casp1	MacrophagePathway	CD3	0.3809518
S100a1	MacrophagePathway	CD3	0.5111854
C4a	BcellPathway	CD3	0.03387789
Camk2a	BcellPathway	CD3	0.025130888
Prdm1	BcellPathway	CD3	0.21551019
Trpc1	BcellPathway	CD3	0.059470594
Map2k6	BcellPathway	CD3	1.0
Aicda	BcellPathway	CD3	0.6095962
Fcrl5	BcellPathway	CD3	0.23740421
Pip5k1b	BcellPathway	CD3	0.29515818
Inppl1	BcellPathway	CD3	0.5516219
Ezh2	BcellPathway	CD3	0.23125297
Cd82	BcellPathway	CD3	0.31294325
Sell	BcellPathway	CD3	0.944329
Ms4a1	BcellPathway	CD3	0.40123728
Itgb2	BcellPathway	CD3	0.691814
Tmsb10	BcellPathway	CD3	0.6060594
Braf	BcellPathway	CD3	0.1766349
C730036E19Rik	randomchose	CD3	0.07072419
Lrmda	randomchose	CD3	0.034622632
Cacng4	randomchose	CD3	0.055608626
Klhl11	randomchose	CD3	0.026921155
Gata5	randomchose	CD3	0.29502678
Nrtn	randomchose	CD3	0.0074403062
Kcnk7	randomchose	CD3	0.3488341
2900009J06Rik	randomchose	CD3	0.010534155
Gm15991	randomchose	CD3	0.016683444
Rasgef1c	randomchose	CD3	0.047907308
Wnk4	randomchose	CD3	0.062144715
Pigz	randomchose	CD3	0.2276512
Mei4	randomchose	CD3	0.041250855
Slc7a3	randomchose	CD3	0.02988283
Gm42918	randomchose	CD3	0.33905503
Gdf9	randomchose	CD3	0.70987487
